# Supplementary material for: Factors associated with female students’ past year experience of sexual violence in South African public higher education settings: A cross-sectional study
Source: PLoS One. 2021 Dec 2;16(12):e0260886. doi: 10.1371/journal.pone.0260886 (PMC8639100; doi:10.1371/journal.pone.0260886)
Supplement: S1 File — (CSV) [file pone.0260886.s001.csv]

index	institution	age	residence	partnered	suicide	agegp	chldsexabuse_score	foodinsecurityscore	foodinsec	relcontrol	emipv12m	emipvscore	phyipvscore	phyipv12m	sipv12m	non_partsexualviol12m	childsexualabuse	sexualviol12m	depression_score	depression	alcoholscore	othertraumascore	othertrauma	ptsdscore	ptsd	risksxbehaviour	risksxbehaviour2	harmful_alcohol
1	University	18	TVET campus hostel/room		0	1	4	0	0	14		0	0			0	1	0	9	0	0	0	0	7	0	1	1	0
2	University	18	rented accommodation	1	0	1	0	1	0	25	0	0	0	0	0	1	0	1	24	1	0	0	0	0	0	1	1	0
3	University	18	family home	0	0	1	1	3	1	23	0	0	0	0	1	1	1	1	34	1	3	0	0	62	1	0	0	1
4	University	18	TVET campus hostel/room	1		1	3	3	1	11	0	0	0	0	0	0	1	0	16	0	3	2	1	0	0	0	0	0
5	University	18	TVET campus hostel/room	1	0	1	0	0	0	14	0	0	0	0	0	0	0	0	7	0	0	0	0	9	0			0
6	University	18	TVET campus hostel/room	0	0	1	0	4	1	18	0	0	0	0	0	1	0	1	22	1	0	0	0	17	0	1	1	0
7	University	18	TVET campus hostel/room	1	0	1	0	5	1	20	0	2	0	0	0	0	0	0	28	1	0	2	1	17	0			0
8	University	18	TVET campus hostel/room	1	0	1	1	0	0	28	1	2	6	1	1	0	1	1	37	1	3	0	0	63	1	1	1	0
9	University	18	TVET campus hostel/room	1	0	1	0	2	1	11	1	8	4	1	1	0	0	1	32	1	3	0	0	33	0	1	1	1
10	University	18	TVET campus hostel/room	1	1	1	0	2	1	13	0	0	0	0	0	0	0	0	46	1	3	0	0	26	0	1	1	0
11	University	18	TVET campus hostel/room	0	0	1	1	6	1	23	0	1	0	0	0	0	1	0	41	1	0	1	1	74	1	1	1	0
12	University	18	TVET campus hostel/room	1	0	1	0	0	0	17	0	0	3	1	0	0	0	0	18	0	0	1	1	11	0	1	1	0
13	University	18	TVET campus hostel/room	1	1	1	2	2	0	22	0	0	0	0	0	0	1	0	49	1	2	1	1	58	0	1	1	0
14	University	18	TVET campus hostel/room		0	1	0	1	0	16		1	0			0	0	0	43	1	3	0	0	54	0	1	1	1
15	University	18	TVET campus hostel/room	0	1	1	3	8	1	17	0	8	4	0	1	1	1	1	53	1	0	1	0	68	1	2	1	0
16	University	18	TVET campus hostel/room	0	0	1	0	3	1	11	0	0	0	0	0	0	0	0	45	1	4	0	0	77	1	0	0	1
17	University	18	rented accommodation	1	0	1	8	4	1	26	1	1	0	0	1	0	1	1	24	1	0	0	0	32	0	1	1	0
18	University	18	rented accommodation	0	0	1	2	3	1	21	1	1	0	0	0	0	1	0			3	2	1	50	0	1	1	1
19	University	18	rented accommodation	1	1	1	0	5	1	22	1	3	0	0	0	0	0	0	17	0	0	2	0	44	0	1	1	0
20	University	18	family home	0	0	1	0	2	1	14	0	0	0	0	0	0	0	0	14	0	0	0	0	51	0	1	1	0
21	University	18	TVET campus hostel/room	1	0	1	6	2	1	21	1	2	2	1	0	0	1	0	26	1	3	0	0	56	0	1	1	1
22	University	18	TVET campus hostel/room	1	0	1	1	0	0	27	0	2	0	0	0	0	1	0	36	1	2	1	1	37	0	0	0	0
23	University	18	TVET campus hostel/room	1	0	1	2	0	0	23	1	1	0	0	0	0	1	0	14	0	2	0	0	15	0	1	1	0
24	University	18	TVET campus hostel/room	0	0	1	0	1	0	16	0	1	0	0	0	0	0	0	18	0	0	1	0	26	0	0	0	0
25	University	18	TVET campus hostel/room	1	0	1	0	1	0	16	0	0	0	0	0	0	0	0	14	0	3	0	0	5	0	1	1	1
26	University	18	TVET campus hostel/room		0	1	2	0	0	19		1	0			0	1	0	15	0	0	1	1	22	0	1	1	0
27	University	18	TVET campus hostel/room	1	0	1	0	0	0	20	0	0	0	0	1	1	0	1	6	0	4	0	0	0	0	1	1	1
28	University	18	TVET campus hostel/room	1	0	1	7	4	1	17	0	0	2	0	0	0	1	0	21	1	0	0	0	32	0	2	1	0
29	University	18	TVET campus hostel/room	1	1	1	0	3	1	16	1	2	1	1	0	1	0	1	11	0	3	1	0	24	0	1	1	1
30	University	18	TVET campus hostel/room	0	0	1	0	0	0	22	0	0	0	0	0	0	0	0	14	0	0	0	0	18	0	1	1	0
31	University	18	TVET campus hostel/room	0	0	1	3	0	0	26	1	1	0	0	0	0	1	0	18	0	0	0	0	24	0	0	0	0
32	University	18	TVET campus hostel/room	1	0	1	0	0	0	22	1	1	0	0	0	0	0	0	7	0	2	0	0	19	0	1	1	0
33	University	18	TVET campus hostel/room	1	1	1	2	6	1	19	0	0	0	0	0	0	1	0	43	1	0	0	0	8	0	0	0	0
34	University	18	TVET campus hostel/room	1	0	1	6	2	1	14	1	1	2	1	0	0	1	0	35	1	3	1	0	32	0	1	1	1
35	University	18	rented accommodation	1	0	1	0	1	0	13	0	0	0	0	0	0	0	0	30	1	0	0	0	33	0	0	0	0
36	University	18	rented accommodation	1	0	1	2	7	1	17	0	0	0	0	0	0	1	0	24	1	2	1	1	24	0	1	1	0
37	University	18	rented accommodation	1	0	1	0	2	1	17	0	2	5	1	0	0	0	0	4	0	2	1	0	0	0	1	1	0
38	University	18	rented accommodation	1	0	1	0	0	0	16	0	0	0	0	0	0	0	0	20	0	2	0	0	20	0	0	0	0
39	University	18	rented accommodation	0	1	1	1	4	1	22	1	6	2	1	1	0	1	1	27	1	3	1	0	81	1	1	1	1
40	University	18	family home	1	0	1	0	0	0	17	0	0	0	0	0	0	0	0	11	0	2	0	0	3	0	1	1	0
41	University	18	TVET campus hostel/room	0	0	1	0	1	0	20	1	1	0	0	1	0	0	1	15	0	2	0	0	27	0	0	0	0
42	University	18	TVET campus hostel/room	1	0	1	5	1	0	19	1	7	10	1	0	0	1	0	8	0	3	1	0	10	0	2	1	1
43	University	18	TVET campus hostel/room	1	0	1	4	2	0	26	1	5	3	0	0	0	1	0	42	1	3	1	1	61	1	1	1	1
44	University	18	TVET campus hostel/room	1	0	1	0	1	0	18	0	0	0	0	0	0	0	0	12	0	0	0	0	0	0	1	1	0
45	University	18	TVET campus hostel/room	1	0	1	1	0	0	13	1	1	0	0	0	0	1	0	7	0	0	0	0	14	0	0	0	0
46	University	18	TVET campus hostel/room	1	0	1	1	0	0	25	0	0	1	0	0	0	1	0	15	0	3	0	0	8	0	1	1	1
47	University	18	rented accommodation	1		1	0	0	0	16	1	1	0	0	0	0	0	0	9	0	2	1	1	6	0	1	1	0
48	University	18	family home	1	0	1	0	0	0	22	1	1	0	0	0	0	0	0	10	0	2	0	0	17	0	1	1	0
49	University	18	family home	1	0	1	0	2	0	27	1	3	0	0	0	0	0	0	34	1	0	0	0	35	0	0	0	0
50	University	19	TVET campus hostel/room	1	0	1	1	1	0	22	0	1	1	0	0	0	1	0	16	0	3	2	1	14	0	1	1	1
51	University	19	rented accommodation	1	0	1	1	0	0	30	0	1	0	0	0	0	1	0	13	0	2	1	0	19	0	2	1	0
52	University	19	TVET campus hostel/room	1	0	1	0	0	0		1	2	1	1	0	0	0	0			3	0	0	18	0	1	1	1
53	University	19	TVET campus hostel/room	0	0	1	1	4	1	17	0	2	0	0	0	0	1	0	32	1	0	1	1	51	0	0	0	0
54	University	19	TVET campus hostel/room	1	0	1	1	0	0	25	1	7	8	1	0	0	1	0	22	1	4	1	1	25	0	1	1	1
55	University	19	TVET campus hostel/room	0	0	1	2	0	0	14	0	0	0	0	0	0	1	0	4	0	0	0	0	18	0	1	1	0
56	University	19	TVET campus hostel/room	1	0	1	2	3	0	21	1	2	0	0	1	1	1	1	41	1	4	1	1	71	1	1	1	1
57	University	19	TVET campus hostel/room	1	0	1	2	3	1	18	0	2	0	0	0	0	1	0	10	0	5	1	1	33	0	1	1	1
58	University	19	TVET campus hostel/room	1	1	1	0	1	0	25	0	0	0	0	0	0	0	0	37	1	3	1	1	32	0	1	1	1
59	University	19	TVET campus hostel/room	1	0	1	3	3	1	25	1	7	1	1	1	0	1	1	26	1	2	0	0	21	0	1	1	0
60	University	19	TVET campus hostel/room	0	0	1	0	1	0	17	0	0	0	0	0	0	0	0	5	0	0	0	0	4	0	0	0	0
61	University	19	TVET campus hostel/room		1	1	5	3	1	21		5	1			0	1	0	39	1	3	0	0	51	0	1	1	1
62	University	19	TVET campus hostel/room	1	0	1	0	1	0	17	0	1	0	0	0	0	0	0	17	0	3	0	0	10	0	1	1	1
63	University	19	TVET campus hostel/room	1	1	1	0	9	1	15	0	1	1	0	0	0	0	0	23	1	3	0	0	51	0	1	1	1
64	University	19	TVET campus hostel/room	1	0	1	0	6	1	22	0	0	0	0	0	0	0	0	53	1	0	0	0	59	0	1	1	0
65	University	19	TVET campus hostel/room	1	0	1	2	1	0	17	0	0	0	0	1	0	1	1	5	0	4	1	0	31	0	1	1	1
66	University	19	TVET campus hostel/room	0	1	1	1	7	1	23	1	2	0	0	0	0	1	0	41	1	3	2	1	35	0	0	0	1
67	University	19	TVET campus hostel/room	1	1	1	0	4	1	23	1	1	0	0	0	0	0	0	15	0	0	0	0	23	0	0	0	0
68	University	19	TVET campus hostel/room	1	1	1	0	0	0	17	0	0	0	0	0	0	0	0	58	1	3	0	0	41	0	1	1	1
69	University	19	TVET campus hostel/room	1	0	1	0	0	0	16	0	0	0	0	0	0	0	0	13	0	3	1	0	15	0	1	1	1
70	University	19	TVET campus hostel/room	1	0	1	1	1	0	14	0	0	0	0	0	1	1	1	9	0	4	0	0	32	0	2	1	1
71	University	19	TVET campus hostel/room	1	0	1	0	6	1	20	0	0	0	0	0	0	0	0	16	0	0	0	0	11	0	0	0	0
72	University	19	TVET campus hostel/room	1	0	1	0	1	0	16	0	0	0	0	0	0	0	0	3	0	2	0	0	0	0	1	1	0
73	University	19	TVET campus hostel/room	1	0	1	3	5	1	14	0	0	2	0	0	0	1	0	30	1	3	0	0	28	0	1	1	1
74	University	19	TVET campus hostel/room			1			0							0	1	0							0
75	University	19	rented accommodation	0	0	1	0	1	0	17	0	0	0	0	0	0	0	0	7	0	0	0	0	0	0	0	0	0
76	University	19	rented accommodation	1	1	1	0	3	1	18	0	0	0	0	0	0	0	0			0	0	0	9	0	0	0	0
77	University	19	rented accommodation	1	0	1	0	2	0	26	0	0	1	1	0	0	0	0	9	0	0	0	0	9	0	0	0	0
78	University	19	rented accommodation	1	0	1		4	1	20	0	0	0	0	0	0	1	0	20	0	3	0	0	16	0	1	1	1
79	University	19	rented accommodation	1	0	1	2	4	1	29	1	7	2	1	0	0	1	0	45	1	3	2	1	58	0	1	1	1
80	University	19	rented accommodation	1	0	1	4	1	0	27	0	6	2	0	0	0	1	0	19	0	0	0	0	20	0	1	1	0
81	University	19	rented accommodation	1	0	1	3	0	0	21	0	0	0	0	0	1	1	1	30	1	2	1	1	44	0	0	0	0
82	University	19	family home	0	0	1	0	0	0	17	0	0	0	0	0	0	0	0	8	0	0	0	0	13	0	0	0	0
83	University	19	family home	1	0	1	3	0	0	22	0	2	2	0	1	0	1	1	15	0	3	0	0	20	0	1	1	1
84	University	19	family home	1	0	1	3	0	0	37	1	7	4	1	0	0	1	0	5	0	4	0	0	0	0	2	1	1
85	University	19	TVET campus hostel/room	1	0	1	2	8	1	13	0	1	0	0	0	0	1	0	42	1	3	0	0	50	0	1	1	1
86	University	19	TVET campus hostel/room	0	1	1	5	5	1	27	1	5	4	1	1	0	1	1	21	1	0	0	0	38	0	2	1	0
87	University	19	TVET campus hostel/room	1	0	1	1	1	0	17	1	1	1	1	0	0	1	0	12	0	0	2	1	58	0	2	1	0
88	University	19	TVET campus hostel/room	1	0	1	0	0	0	17	0	0	0	0	0	0	0	0	38	1	2	1	0	61	1	0	0	0
89	University	19	TVET campus hostel/room	0	0	1	0	0	0	13	1	1	0	0	0	0	0	0	2	0	0	0	0	7	0	0	0	0
90	University	19	TVET campus hostel/room	0	0	1	1	0	0	23	0	0	0	0	0	0	1	0	11	0	2	0	0	16	0	0	0	0
91	University	19	TVET campus hostel/room	0	0	1	0	0	0	15		0	0			0	0	0	12	0	0	0	0	1	0	0	0	0
92	University	19	TVET campus hostel/room	1	0	1	0	0	0	13	0	0	0	0	0	0	0	0	11	0	0	0	0	14	0	0	0	0
93	University	19	rented accommodation	0	0	1	1	0	0	13	0	1	0	0	0	0	1	0	5	0	0	0	0	14	0	0	0	0
94	University	19	rented accommodation	0	0	1	0	0	0	20		0	0			0	0	0	7	0	0	1	0	1	0	0	0	0
95	University	19	rented accommodation	0	0	1	2	1	0	17	0	1	0	0	0	0	1	0	14	0	0	0	0	44	0	1	1	0
96	University	19	rented accommodation	1	0	1	0	5	1	13	0	0	0	0	0	0	0	0	3	0	0	0	0	0	0	1	1	0
97	University	19	rented accommodation	0	0	1	0	5	1	26	0	0	0	0	0	0	0	0	27	1	0	0	0	46	0	0	0	0
98	University	19	rented accommodation	1	0	1	0	0	0	19	1	1	0	0	0	0	0	0	19	0	2	0	0	33	0	0	0	0
99	University	19		1	0	1	0	3	0	23	0	0	0	0	1	0	0	1	10	0	0	1	0	0	0	1	1	0
100	University	19	TVET campus hostel/room	0	0	1	2	3	1	30	1	1	1	1	1	1	1	1	19	0	4	2	1	40	0	2	1	1
101	University	19	TVET campus hostel/room	0	0	1	0	2	1	23		0	0			0	0	0			0	0	0	0	0	0	0	0
102	University	19	TVET campus hostel/room	0	1	1	1	0	0	22	0	4	2	0	0	0	1	0	4	0	0	0	0	8	0	0	0	0
103	University	19	rented accommodation	1	0	1	0	3	0	21	0	0	0	0	0	0	0	0	3	0	3	0	0	3	0	1	1	1
104	University	19	rented accommodation	1	1	1	1	0	0	23	0	2	3	0	0	0	1	0	37	1	3	0	0	76	1	1	1	1
105	University	19	rented accommodation	1	0	1	0	0	0	13	0	0	0	0	0	0	0	0	7	0	0	0	0	11	0	0	0	0
106	University	19	TVET campus hostel/room	1	0	1	0	1	0	11	0	2	0	0	0	0	0	0	6	0	0	0	0	0	0	0	0	0
107	University	19	TVET campus hostel/room	1	0	1	1	4	1	16	0	0	0	0	0	0	1	0	21	1	2	0	0	16	0	0	0	0
108	University	19	TVET campus hostel/room	1	0	1	0	0	0	22	1	6	0	0	0	0	0	0	5	0	0	0	0	19	0	1	1	0
109	University	19	rented accommodation	1	0	1	0	2	1	14	0	0	0	0	0	0	0	0	12	0	0	0	0	12	0	0	0	0
110	University	19	rented accommodation	1	1	1	0	1	0	15	0	0	0	0	0	0	0	0	24	1	3	0	0	40	0	1	1	1
111	University	19	rented accommodation	0	0	1	0	1	0		1	2	1	1	1	0	0	1	21	1	3	0	0	40	0	1	1	1
112	University	19	rented accommodation	1	0	1	3	3	1	29	1	2	1	0	0	0	1	0	15	0	0	0	0	26	0	1	1	0
113	University	19	TVET campus hostel/room	1	0	1	0	0	0	18	0	1	0	0	0	0	0	0	20	0	0	0	0	12	0	0	0	0
114	University	20	TVET campus hostel/room	1	0	1	0	1	0	14	0	0	0	0	0	1	0	1	9	0	3	0	0	8	0	1	1	1
115	University	20	family home	0	0	1	0	3	0	17	0	2	0	0	0	0	0	0	12	0	0	0	0	20	0	0	0	0
116	University	20	TVET campus hostel/room	0	0	1	0	2	1	26		0	0			0	0	0	11	0	0	0	0	5	0	0	0	0
117	University	20	TVET campus hostel/room	1	0	1	0	1	0	20	0	2	0	0	0	0	0	0			0	0	0	6	0	1	1	0
118	University	20	TVET campus hostel/room	0	0	1	0	4	1	18	0	0	1	0	0	0	0	0	17	0	0	1	1	12	0	0	0	0
119	University	20	TVET campus hostel/room	1	0	1	0	1	0	27	0	2	0	0	0	0	0	0	26	1	4	1	1	13	0	1	1	1
120	University	20	rented accommodation	1	0	1	2	1	0	26	1	3	3	0	0	0	1	0	22	1	0	0	0	15	0	1	1	0
121	University	20	rented accommodation	0	1	1		1	0	26	0	0	0	0	0	0	1	0	27	1	3	2	1	51	0	0	0	1
122	University	20	TVET campus hostel/room	1	0	1	0	1	0	15	0	0	0	0	0	0	0	0	10	0	0	1	0	13	0	0	0	0
123	University	20	rented accommodation	1	0	1	0	3	1	15	0	0	0	0	0	0	0	0	3	0	0	0	0	10	0	0	0	0
124	University	20	TVET campus hostel/room	1	0	1	0	1	0	25	1	2	0	0	0	0	0	0	7	0	0	0	0	22	0	0	0	0
125	University	20	TVET campus hostel/room	1	0	1	0	1	0	16	0	6	2	0	0	0	0	0	9	0	0		0	12	0	1	1	0
126	University	20	TVET campus hostel/room	0	0	1	1	1	0	14	0	1	0	0	0	0	1	0	12	0	5	0	0	6	0	1	1	1
127	University	20	rented accommodation	0	0	1	0	0	0	18	0	2	0	0	0	0	0	0	5	0	0	0	0	6	0	1	1	0
128	University	20	rented accommodation	1	0	1	0	0	0	19	0	0	0	0	0	1	0	1	9	0	3	2	0	4	0	1	1	1
129	University	20	rented accommodation	1	0	1	0	5	1	17	0	0	0	0	0	0	0	0	21	1	0	0	0	15	0	1	1	0
130	University	20	TVET campus hostel/room	1	0	1	2	0	0	24	1	1	0	0	0	0	1	0	20	0	3	0	0	19	0	1	1	1
131	University	20	TVET campus hostel/room		1	1	1	1	0	26		0	0			0	1	0	23	1	4	1	0	6	0	0	0	1
132	University	20	TVET campus hostel/room	1	0	1	0	3	1	17	0	0	0	0	0	0	0	0	22	1	0	1	0	46	0	0	0	0
133	University	20	TVET campus hostel/room	1	0	1	0	1	0	19	0	0	0	0	0	0	0	0	29	1	0	0	0	7	0	0	0	0
134	University	20	TVET campus hostel/room	0	0	1	0	4	1	17	1	2	0	0	0	0	0	0	18	0	3	0	0	46	0			1
135	University	20	TVET campus hostel/room	0	1	1	3	4	1	18	0	6	8	0	0	1	1	1	23	1	5	2	1	70	1	1	1	1
136	University	20	TVET campus hostel/room	1	0	1	0	4	1	17	0	0	0	0	0	0	0	0	22	1	3	1	1	28	0	1	1	1
137	University	20	TVET campus hostel/room	1	0	1	1	1	0	20	0	0	0	0	0	0	1	0	5	0	0	0	0	12	0	2	1	0
138	University	20	TVET campus hostel/room	1	0	1	0	3	0	18	0	2	0	0	0	0	0	0	18	0	0	0	0	30	0	0	0	0
139	University	20	TVET campus hostel/room	1	1	1	2	4	1	29	0	2	4	0	0	0	1	0	32	1	2	1	0	47	0	1	1	0
140	University	20	TVET campus hostel/room	0	0	1	4	3	1	23	0	0	0	0	0	0	1	0	38	1	0	1	0	30	0	1	1	0
141	University	20	TVET campus hostel/room	1	0	1	0	0	0	21	0	1	0	0	0	0	0	0	10	0	3	1	0	41	0	1	1	1
142	University	20	TVET campus hostel/room	1	0	1	0	0	0	22	0	0	2	1	0	0	0	0	4	0	2	1	1	8	0	1	1	0
143	University	20	TVET campus hostel/room	1	0	1	0	1	0	14	0	0	0	0	0	0	0	0	11	0	3	0	0	0	0	1	1	1
144	University	20	TVET campus hostel/room	0	0	1	0	2	1	20	0	0	1	0	0	0	0	0	28	1	4	2	1	14	0	0	0	1
145	University	20	TVET campus hostel/room	1	0	1	0	0	0	16	0	0	0	0	0	0	0	0	1	0	2	0	0	1	0	1	1	0
146	University	20	TVET campus hostel/room	0	0	1	0	0	0	20	0	0	0	0	0	0	0	0	9	0	0	0	0	33	0	0	0	0
147	University	20	TVET campus hostel/room	1	0	1	0	0	0	18	0	0	0	0	0	0	0	0	13	0	0	0	0	0	0	1	1	0
148	University	20	TVET campus hostel/room	0	1	1	0	5	1	24	0	2	1	0	0	0	0	0	40	1	3	0	0	55	0	0	0	1
149	University	20	TVET campus hostel/room	0	0	1	0	3	1	21		0	0			0	0	0	8	0	0	0	0	5	0	0	0	0
150	University	20	TVET campus hostel/room	1	0	1	0	1	0	17	0	0	0	0	0	0	0	0	26	1	4	0	0	10	0	1	1	1
151	University	20	TVET campus hostel/room	0		1	1	7	1	11	0	0	0	0	0	0	1	0							0	0	0
152	University	20	TVET campus hostel/room	1	0	1	0	2	1	16	0	0	0	0	0	0	0	0	19	0	0	0	0	12	0	0	0	0
153	University	20	TVET campus hostel/room	1	0	1	1	0	0	18	0	2	5	0	0	0	1	0	10	0	3	0	0	12	0	2	1	1
154	University	20	TVET campus hostel/room		0	1	1	3	1	16		0	0			0	1	0	22	1	0	0	0	40	0	0	0	0
155	University	20	TVET campus hostel/room	1	1	1	0	3	1	21	1	4	4	0	0	0	0	0	40	1	0	0	0	60	1	1	1	0
156	University	20	TVET campus hostel/room	1	1	1	2	4	1	19	1	3	0	0	0	0	1	0	45	1	0	0	0	43	0	2	1	0
157	University	20	TVET campus hostel/room	1	1	1	0	4	1	20	0	5	7	0	0	0	0	0	39	1	4	1	1	55	0	2	1	1
158	University	20	TVET campus hostel/room	1	0	1	0	2	1	16	0	8	10	0	0	0	0	0	11	0	3	0	0	20	0	1	1	1
159	University	20	TVET campus hostel/room	1	0	1	1	6	1	18	0	1	0	0	0	0	1	0	24	1	0	0	0	25	0	1	1	0
160	University	20	TVET campus hostel/room	1	0	1	0	1	0	19	0	0	0	0	0	0	0	0	14	0	2	0	0	4	0	1	1	0
161	University	20	TVET campus hostel/room	0	1	1	2	2	1		0	3	6	0	0	0	1	0	37	1	0	1	0	45	0	0	0	0
162	University	20	rented accommodation	1	0	1	0	2	1	24	1	1	0	0	0	0	0	0	13	0	2	0	0	5	0	1	1	0
163	University	20	rented accommodation	1	0	1	5	0	0	12	0	8	10	0	0	0	1	0	45	1		0	0	90	1	0	0
164	University	20	rented accommodation	1	1	1	13	4	1	32	0	0	3	0	0	0	1	0	38	1	4	1	0	74	1	1	1	1
165	University	20	rented accommodation	0	0	1	0	0	0	15	0	0	1	0	0	0	0	0	12	0	2	1	1	22	0	1	1	0
166	University	20	rented accommodation	0	1	1	12	1	0	27	0	4	0	0	0	0	1	0	17	0	0	0	0	18	0	0	0	0
167	University	20	rented accommodation	1	1	1	1	4	1	20	0	0	0	0	0	0	1	0	21	1	0	0	0	31	0	1	1	0
168	University	20	rented accommodation	1	1	1	0	3	1	11	1	2	0	0	0	0	0	0	48	1	3	0	0	64	1	1	1	1
169	University	20	rented accommodation	1	0	1	0	0	0	20	0	0	0	0	0	0	0	0	19	0	0	2	0	19	0	1	1	0
170	University	20	rented accommodation	0	1	1	0	8	1	27	0	4	1	0	0	0	0	0	42	1	3	0	0	68	1	2	1	1
171	University	20	rented accommodation	1		1	1	2	0		0	4	5	0	0	0	1	0							0	1	1
172	University	20	rented accommodation	1	0	1	5	1	0	13	0	4	4	0	0	0	1	0	20	0	3	0	0	21	0	1	1	0
173	University	20	family home	1	0	1	0	0	0	30	0	2	3	0	0	0	0	0	13	0	2	1	1	27	0	1	1	0
174	University	20	family home	1	0	1	0	0	0	17	0	0	0	0	0	0	0	0	14	0	0	0	0	21	0	1	1	0
175	University	20	family home	1	0	1	0	1	0	13	0	0	1	0	0	0	0	0	11	0	2	1	0	3	0	1	1	0
176	University	20	family home	1	0	1	0	4	1	13	0	0	0	0	0	0	0	0	12	0	2	0	0	4	0	1	1	0
177	University	20	family home	1	0	1	1	5	1	26	0	0	0	0	0	0	1	0	7	0	3	0	0	0	0	1	1	1
178	University	20	family home			1			0							0	1	0							0
179	University	20	family home	1	1	1	1	0	0	21	1	2	1	1	1	0	1	1	36	1	0	1	0	58	0	1	1	0
180	University	20	family home	0	0	1	2	2	1	18	1	3	0	0	0	0	1	0	32	1	3	0	0	70	1	1	1	1
181	University	20	rented accommodation	1	0	1	1	0	0	16	0	0	1	0	0	0	1	0	33	1	2	0	0	48	0	1	1	0
182	University	20	TVET campus hostel/room	1	0	1	1	0	0	20	0	0	0	0	0	0	1	0	3	0	0	0	0	1	0	1	1	0
183	University	20	TVET campus hostel/room	1	0	1	0	2	1	15	0	0	0	0	0	0	0	0	21	1	0	1	0	6	0	0	0	0
184	University	20	TVET campus hostel/room	1	0	1	0	1	0	23	0	0	0	0	0	0	0	0	19	0	0	0	0	6	0	1	1	0
185	University	20	TVET campus hostel/room	0	0	1	0	0	0	19		0	0			0	0	0	17	0	0	0	0	2	0	0	0	0
186	University	20	TVET campus hostel/room	0	0	1	0	2	0	20	0	0	0	0	1	0	0	1	32	1	0	0	0	29	0	0	0	0
187	University	20	TVET campus hostel/room	1	0	1	1	0	0	15	0	1	0	0	0	0	1	0	47	1	3	0	0	32	0	1	1	1
188	University	20	TVET campus hostel/room	1	1	1	1	2	1	16	1	1	0	0	0	0	1	0	10	0	0	0	0	5	0	0	0	0
189	University	20	TVET campus hostel/room	0	1	1	4	5	1	25	1	5	1	1	1	0	1	1	34	1	0	2	0	76	1	0	0	0
190	University	20	TVET campus hostel/room	1	0	1	0	3	1	15	0	0	0	0	0	0	0	0	5	0	0	0	0	17	0	1	1	0
191	University	20	TVET campus hostel/room		0	1	3	0	0	22	0	0	1	0	0	0	1	0	20	0	2	0	0	45	0	1	1	0
192	University	20	TVET campus hostel/room	0	0	1	0	0	0	23	0	0	0	0	0	0	0	0	19	0	0	0	0	13	0	0	0	0
193	University	20	TVET campus hostel/room	0	0	1	0	0	0	20	0	1	0	0	0	0	0	0	19	0	2	0	0	8	0	0	0	0
194	University	20	TVET campus hostel/room	1		1	0	0	0	22	1	1	0	0	0	0	0	0			0	0	0	2	0	1	1	0
195	University	20	TVET campus hostel/room	1	0	1	0	4	1	15	0	0	1	1	0	0	0	0	7	0		0	0	0	0	1	1
196	University	20	TVET campus hostel/room	1	0	1	0	0	0	19	0	0	0	0	0	0	0	0	11	0	0	0	0	6	0	1	1	0
197	University	20	TVET campus hostel/room	0	0	1	4	0	0	26	1	2	0	0	1	0	1	1			2	0	0	4	0	1	1	0
198	University	20	TVET campus hostel/room	0	0	1	0	0	0	16	0	0	0	0	0	0	0	0	9	0	0	0	0	16	0	1	1	0
199	University	20	TVET campus hostel/room	1	0	1	1	4	1	22	1	1	0	0	0	0	1	0	18	0	3	0	0	32	0	1	1	1
200	University	20	TVET campus hostel/room	1	0	1	0	0	0	14	1	3	1	0	0	0	0	0	4	0	3	0	0	23	0	1	1	1
201	University	20	TVET campus hostel/room	1	0	1	0	2	0	18	1	4	1	1	0	0	0	0	15	0	3	0	0	31	0	1	1	1
202	University	20	rented accommodation	1	0	1	0	0	0	14	0	0	0	0	0	0	0	0	0	0	3	1	1	0	0	1	1	1
203	University	20	rented accommodation	0	0	1	3	3	1	23	1	3	0	0	1	1	1	1	12	0	3	0	0	58	0	1	1	1
204	University	20	rented accommodation	1	0	1	0	1	0	19	0	1	0	0	0	0	0	0	12	0	0	0	0	6	0	1	1	0
205	University	20	rented accommodation	0	0	1	0	1	0	17	0	0	0	0	1	0	0	1	15	0	0	0	0	6	0	2	1	0
206	University	20	rented accommodation	1	0	1	0	2	1	21	0	2	0	0	1	0	0	1	26	1	0	1	1	21	0	1	1	0
207	University	20	TVET campus hostel/room	0	0	1	1	0	0	26	1	1	0	0	0	1	1	1	22	1	3	1	0	40	0	2	1	1
208	University	20	TVET campus hostel/room	0	0	1	3	1	0	21	0	4	2	0	0	1	1	1	30	1	5	0	0	52	0	2	1	1
209	University	20	TVET campus hostel/room	0	1	1	3	6	1	21	1	3	0	0	0	0	1	0	39	1	3	1	0	63	1	2	1	1
210	University	20	rented accommodation	1	0	1	0	0	0	13	1	1	0	0	0	0	0	0	0	0	0	0	0	0	0	1	1	0
211	University	20	TVET campus hostel/room	1	0	1	2	0	0	20	1	3	1	0	0	0	1	0	10	0	2	0	0	17	0	1	1	0
212	University	20	TVET campus hostel/room	0	0	1	0	0	0	19	0	2	0	0	1	1	0	1	8	0	2	1	1	2	0	1	1	0
213	University	20	TVET campus hostel/room	1	0	1	1	3	1	23	0	1	0	0	0	0	1	0	15	0	0	1	0	30	0	1	1	0
214	University	20	TVET campus hostel/room	1	1	1	4	0	0	11	0	0	1	0	0	0	1	0	10	0	0	0	0	3	0	1	1	0
215	University	20	TVET campus hostel/room	0	0	1	0	5	1	18	0	0	0	0	0	0	0	0	26	1	0	0	0	40	0	1	1	0
216	University	20	TVET campus hostel/room	0	0	1	0	0	0	17	0	0	0	0	0	0	0	0	4	0	0	1	1	3	0	1	1	0
217	University	20	TVET campus hostel/room	1	0	1	4	0	0	23	0	0	0	0	1	0	1	1	8	0	5	0	0	0	0	2	1	1
218	University	20	TVET campus hostel/room	1	0	1	0	0	0	19	0	0	0	0	0	0	0	0	8	0	0	0	0	5	0	1	1	0
219	University	20	TVET campus hostel/room	0	0	1	2	0	0	17	0	0	0	0	0	0	1	0	5	0	0	0	0	6	0	0	0	0
220	University	20	rented accommodation	1	0	1	6	0	0	21	0	5	0	0	0	0	1	0	22	1	5	2	1	38	0	2	1	1
221	University	20	rented accommodation	1	1	1	0	2	1	18	0	0	0	0	0	0	0	0	27	1	2	1	0	32	0	1	1
222	University	20	rented accommodation	1	0	1	9	4	1	21	0	2	0	0	0	0	1	0	38	1	0	0	0	52	0	1	1	0
223	University	20	rented accommodation	1	0	1	0	1	0	15	0	0	0	0	0	0	0	0	8	0	0	0	0	12	0	1	1	0
224	University	20	rented accommodation	1	1	1	2	0	0	26	1	8	6	1	0	0	1	0	51	1	5	0	0	60	1	1	1	1
225	University	20	rented accommodation	1	0	1	1	0	0	23	0	0	1	1	0	0	1	0	27	1	2	1	0	54	0	1	1	0
226	University	20	rented accommodation	1	0	1	1	3	1	28	1	2	0	0	0	0	1	0	30	1	0	0	0	19	0	1	1	0
227	University	21	TVET campus hostel/room	1	1	1	2	2	1	16	0	8	10	0	0	0	1	0	45	1	3	1	0	72	1	2	1	1
228	University	21	rented accommodation	0	0	1	0	0	0	24	1	8	5	0	0	0	0	0	29	1	4	0	0	76	1	1	1	1
229	University	21	TVET campus hostel/room	1	0	1	0	2	1	24	1	2	2	1	0	0	0	0	28	1	0	0	0	38	0	1	1	0
230	University	21	rented accommodation	1	0	1	0	0	0	18	0	0	1	0	0	0	0	0	4	0	3	0	0	0	0	2	1	1
231	University	21	TVET campus hostel/room	0	0	1	0	0	0	16	0	0	0	0	0	0	0	0	4	0	0	0	0	1	0	0	0	0
232	University	21	TVET campus hostel/room	0	0	1	0	3	1	15		0	0			0	0	0	30	1	4	1	0	22	0	0	0	1
233	University	21	TVET campus hostel/room	1	0	1	0	3	1	14	0	0	0	0	0	0	0	0	18	0	2	0	0	29	0	1	1	0
234	University	21	TVET campus hostel/room	1	0	1	0	0	0	15	0	4	4	0	0	0	0	0	12	0	0	0	0	1	0	1	1	0
235	University	21	TVET campus hostel/room	1	0	1	3	6	1	21	0	0	0	0	0	0	1	0	25	1	2	0	0	33	0	2	1	0
236	University	21	TVET campus hostel/room	1	0	1	1	0	0	25	0	0	0	0	0	0	1	0	6	0	3	0	0	42	0	1	1	1
237	University	21	TVET campus hostel/room	1	1	1	0	3	1	21	0	3	2	0	0	0	0	0	27	1	3	2	1	48	0	1	1	1
238	University	21	TVET campus hostel/room	1	0	1	0	1	0	23	0	1	0	0	0	0	0	0	12	0	0	0	0	13	0	1	1	0
239	University	21	TVET campus hostel/room		0	1	6	6	1	16		5	5			0	1	0	19	0	3	2	1	45	0	0	0	1
240	University	21	TVET campus hostel/room	1	0	1	0	0	0	11	0	0	0	0	0	0	0	0	12	0	2	0	0	0	0	0	0	0
241	University	21	TVET campus hostel/room	1	1	1	1	6	1	11	0	0	0	0	0	0	1	0	30	1	0	0	0	21	0	0	0	0
242	University	21	TVET campus hostel/room	1	0	1	0	1	0	23	1	1	0	0	1	0	0	1	12	0	0	1	1	16	0	0	0	0
243	University	21	TVET campus hostel/room	0	1	1	0	0	0	17	0	0	0	0	0	0	0	0	16	0	0	2	1	26	0	1	1	0
244	University	21	TVET campus hostel/room	1	0	1	10	4	1	28	1	3	5	0	0	1	1	1			0	0	0	43	0	0	0	0
245	University	21	TVET campus hostel/room	0	1	1	0	2	1	15	0	3	0	0	0	0	0	0	30	1	0	0	0	24	0	0	0	0
246	University	21	TVET campus hostel/room	1	0	1	0	1	0	23	0	3	0	0	0	0	0	0	29	1	3	1	0	39	0	1	1	1
247	University	21	TVET campus hostel/room	1	0	1	0	1	0	23	0	1	0	0	0	0	0	0	31	1	0	0	0	4	0	1	1	0
248	University	21	TVET campus hostel/room	1	0	1	2	3	1	22	0	0	2	0	0	0	1	0	9	0	3	0	0	11	0	1	1	1
249	University	21	TVET campus hostel/room	0	0	1	0	0	0	26	0	1	0	0	0	0	0	0	17	0	2	0	0	23	0	0	0	0
250	University	21	TVET campus hostel/room	1	0	1	0	2	1	25	1	2	3	1	1	0	0	1	32	1	3	0	0	22	0	1	1	1
251	University	21	TVET campus hostel/room	1	0	1	0	0	0	17	0	0	0	0	0	0	0	0	15	0	4	1	0	6	0	1	1	1
252	University	21	TVET campus hostel/room	1	0	1	0	7	1	16	1	2	0	0	0	0	0	0	13	0	0	1	0	22	0	1	1	0
253	University	21	TVET campus hostel/room	1	0	1	0	1	0	15	1	3	1	0	0	0	0	0	17	0	0	0	0	4	0	1	1	0
254	University	21	TVET campus hostel/room	1	0	1	0	4	1	20	0	1	0	0	0	0	0	0	35	1	0	0	0	43	0	1	1	0
255	University	21	TVET campus hostel/room	0	0	1	2	1	0	21	0	1	0	0	0	0	1	0	16	0	5	1	1	25	0	1	1	1
256	University	21	TVET campus hostel/room	1	1	1	0	5	1	34	0	2	0	0	0	0	0	0	6	0	5	3	1	27	0	1	1	1
257	University	21	TVET campus hostel/room	0	0	1	0	7	1	19	0	0	0	0	0	0	0	0	17	0	5	1	0	13	0	0	0	1
258	University	21	TVET campus hostel/room	1	0	1	0	0	0	16	0	0	0	0	0	0	0	0	10	0	3	2	1	12	0	1	1	1
259	University	21	TVET campus hostel/room	0	0	1	0	2	1	11		0	0			0	0	0	13	0	0		0	36	0	0	0	0
260	University	21	TVET campus hostel/room	1	1	1	0	7	1	20	0	4	4	0	0	0	0	0	23	1	2	0	0	37	0	1	1	0
261	University	21	TVET campus hostel/room	1	0	1	0	0	0	18	0	0	0	0	0	0	0	0	12	0	0	2	0	12	0	0	0	0
262	University	21	TVET campus hostel/room	1	0	1	0	2	1	17	0	0	0	0	0	0	0	0	9	0	3	0	0	8	0	1	1	1
263	University	21	TVET campus hostel/room	1	0	1	2	6	1	23	0	0	1	1	0	0	1	0	19	0	0	0	0	11	0	2	1	0
264	University	21	TVET campus hostel/room	1	0	1	0	6	1	13	0	1	1	0	0	0	0	0	4	0	3	0	0	1	0	1	1	1
265	University	21	TVET campus hostel/room	1	0	1	2	3	1	26	1	1	0	0	0	1	1	1	20	0	0	0	0	21	0	2	1	0
266	University	21	TVET campus hostel/room	1	0	1	4	2	0	25	0	0	0	0	0	0	1	0	27	1	0	0	0	25	0	2	1	0
267	University	21	TVET campus hostel/room	1	0	1	1	6	1	32	1	5	10	1	0	0	1	0	20	0	3	0	0	60	1	1	1	1
268	University	21	TVET campus hostel/room	1	1	1	0	6	1	14	0	1	4	0	0	0	0	0	32	1	0	0	0	52	0	1	1	0
269	University	21	TVET campus hostel/room	0	0	1	0	0	0	21	1	2	0	0	0	0	0	0	31	1	3	0	0	32	0	1	1	1
270	University	21	TVET campus hostel/room	1	0	1	0	2	1	15	0	0	0	0	0	0	0	0	4	0	0	0	0	0	0	1	1	0
271	University	21	TVET campus hostel/room	1	0	1	0	0	0	24	0	0	0	0	0	0	0	0	14	0	0	0	0	0	0	1	1	0
272	University	21	TVET campus hostel/room	1	1	1	3	3	1	20	1	5	5	1	1	0	1	1	17	0	1	0	0	72	1	1	1
273	University	21	TVET campus hostel/room		0	1	0	0	0	22		0	0			0	0	0	15	0	2	0	0	17	0	1	1	0
274	University	21	TVET campus hostel/room		0	1	0	0	0	22		0	0			0	0	0	15	0	2	0	0	17	0	1	1	0
275	University	21	TVET campus hostel/room	0	0	1	0	1	0	15	1	1	0	0	0	0	0	0	14	0	3	0	0	11	0	1	1	1
276	University	21	TVET campus hostel/room	0	0	1	0	6	1	23	0	0	0	0	0	0	0	0	44	1	0	0	0	57	0	1	1	0
277	University	21	TVET campus hostel/room	1	0	1	0	1	0	19	0	0	0	0	0	0	0	0	9	0	3	0	0	7	0	1	1	1
278	University	21	TVET campus hostel/room	1	0	1	0	1	0	19	0	0	0	0	0	0	0	0	15	0	0	0	0	28	0	1	1	0
279	University	21	TVET campus hostel/room	1	0	1	0	4	1	25	0	0	0	0	0	0	0	0	20	0	0	0	0	20	0	0	0	0
280	University	21	TVET campus hostel/room	0	0	1	1	0	0	17	0	4	3	0	0	0	1	0	1	0	4	0	0	0	0	1	1	1
281	University	21	rented accommodation		1	1	3	6	1	20		4	2			0	1	0	31	1		2	0	61	1	1	1
282	University	21	rented accommodation	1	0	1	0	0	0	16	1	2	2	1	0	0	0	0	14	0	3	0	0	26	0	1	1	1
283	University	21	rented accommodation	1	0	1	0	3	1	17	0	0	1	0	0	0	0	0	19	0	0	0	0	7	0	1	1	0
284	University	21	rented accommodation	1	0	1	0	2	1	29	0	1	0	0	0	0	0	0			0	0	0	72	1	1	1	0
285	University	21	rented accommodation	1	0	1	0	6	1	30	1	2	3	1	0	0	0	0	13	0	0	1	1	10	0	1	1	0
286	University	21	rented accommodation	1	0	1	3	0	0	19	0	3	0	0	0	0	1	0	19	0	3	0	0	29	0	1	1	1
287	University	21	rented accommodation	1	0	1	0	3	1	20	0	3	1	0	0	0	0	0	22	1	0	0	0	29	0	1	1	0
288	University	21	rented accommodation	0	1	1	0	0	0	16	1	3	0	0	0	0	0	0	51	1	3	1	1	61	1	1	1	1
289	University	21	rented accommodation	1	0	1	0	2	1	14	0	0	0	0	0	0	0	0	23	1	0	1	1	34	0	1	1	0
290	University	21	rented accommodation	1	0	1	2	3	1	25	0	3	0	0	0	0	1	0	15	0	4	1	1	43	0	1	1	1
291	University	21	family home	0	0	1	1	1	0	11	0	4	2	0	0	0	1	0	7	0		0	0	14	0	1	1
292	University	21	TVET campus hostel/room	1	0	1	5	2	1	21	0	0	0	0	0	1	1	1	6	0	3	1	1	22	0	2	1	1
293	University	21	TVET campus hostel/room	0	0	1	5	1	0	28	1	2	0	0	0	0	1	0	22	1	0	1	0	40	0	0	0	0
294	University	21	TVET campus hostel/room	1	1	1	2	2	0	17	0	4	1	1	0	0	1	0	35	1	0	1	0	53	0	1	1	0
295	University	21	TVET campus hostel/room	1	0	1	0	2	0	14	0	0	0	0	0	0	0	0	5	0	3	0	0	0	0	1	1	1
296	University	21	TVET campus hostel/room	0	0	1	1	1	0	15	0	0	0	0	0	0	1	0	6	0	0	1	0	9	0	0	0	0
297	University	21	TVET campus hostel/room	1	0	1	0	1	0	19	1	1	0	0	0	0	0	0	31	1	0	0	0	20	0	1	1	0
298	University	21	TVET campus hostel/room	1	0	1	1	0	0	16	0	0	6	0	0	0	1	0	15	0	0	0	0	38	0	1	1	0
299	University	21	TVET campus hostel/room	1	0	1	0	1	0	15	0	0	0	0	0	0	0	0	9	0	0	1	0	50	0	1	1	0
300	University	21	TVET campus hostel/room	0	0	1	2	0	0	14	0	1	0	0	0	0	1	0	10	0	2	0	0	11	0	1	1	0
301	University	21	TVET campus hostel/room	1	0	1	1	0	0	13	1	2	0	0	0	0	1	0	39	1	0	0	0	21	0	0	0	0
302	University	21	TVET campus hostel/room	1	0	1	7	2	1	32	0	4	3	0	0	0	1	0	34	1	1	1	1	26	0	2	1
303	University	21	TVET campus hostel/room	0	0	1	1	0	0	23	1	5	4	1	0	0	1	0	20	0	0	0	0	22	0	1	1	0
304	University	21	TVET campus hostel/room	0	1	1	4	0	0	24	1	4	0	0	0	0	1	0	44	1	4	0	0	25	0	1	1	1
305	University	21	TVET campus hostel/room	1	0	1	1	1	0	20	0	3	0	0	0	0	1	0	6	0	5	0	0	6	0	1	1	1
306	University	21	TVET campus hostel/room	1	0	1	3	0	0	26	1	2	0	0	0	0	1	0	21	1	2	0	0	34	0	1	1	0
307	University	21	TVET campus hostel/room	1	0	1	3	0	0	16	0	6	10	0	0	0	1	0	16	0	2	0	0	5	0	1	1	0
308	University	21	TVET campus hostel/room	1	0	1	1	4	1	17	0	1	0	0	1	0	1	1	39	1	2	0	0	28	0	1	1	0
309	University	21	TVET campus hostel/room	1	0	1	1	1	0	26	1	3	4	1	1	0	1	1	30	1	3	0	0	44	0	1	1	1
310	University	21	TVET campus hostel/room	0	0	1	2	2	1	23	0	7	2	0	0	0	1	0	47	1	0	0	0	57	0	1	1	0
311	University	21	TVET campus hostel/room	1	0	1	3	0	0	30	1	4	0	0	1	0	1	1			2	0	0	15	0	2	1	0
312	University	21	TVET campus hostel/room	0	0	1	0	1	0	11	1	6	0	0	0	0	0	0	17	0	0	0	0	5	0	0	0	0
313	University	21	TVET campus hostel/room	1	0	1	0	1	0	16	0	1	0	0	0	0	0	0	6	0	0	0	0	2	0	2	1	0
314	University	21	TVET campus hostel/room	1	0	1	6	1	0	19	1	3	2	1	1	0	1	1	22	1	0	0	0	44	0	1	1	0
315	University	21	TVET campus hostel/room	1	0	1	6	0	0	30	0	3	4	1	1	0	1	1	39	1	0	0	0	42	0	2	1	0
316	University	21	TVET campus hostel/room	1	0	1	1	1	0	20	1	2	0	0	0	0	1	0	31	1	3	1	0	53	0	1	1	1
317	University	21	TVET campus hostel/room	1	0	1	0	0	0	15	0	0	0	0	0	0	0	0	11	0	2	0	0	7	0	1	1	0
318	University	21	rented accommodation	1	0	1	0	2	1	21	0	1	0	0	0	0	0	0	14	0	0	0	0	14	0	1	1	0
319	University	21	rented accommodation		0	1	3	2	1	11		0	0			0	1	0	24	1	2	0	0	0	0	0	0	0
320	University	21	rented accommodation	0	1	1	1	3	1	11		0	0			0	1	0	32	1	0	0	0	24	0	1	1	0
321	University	21	rented accommodation	1	0	1	4	0	0	16	0	7	1	0	0	1	1	1	2	0	2	1	0	76	1	2	1	0
322	University	21	rented accommodation	0	0	1	0	3	1	17	1	2	0	0	0	0	0	0	24	1	3	1	1	46	0	1	1	1
323	University	21	rented accommodation	1	0	1	1	3	1	23	0	4	1	0	0	1	1	1	26	1	4	0	0	25	0	2	1	1
324	University	21	rented accommodation	1	0	1	1	1	0	16	0	1	0	0	0	0	1	0	18	0	3	0	0	3	0	1	1	1
325	University	21	rented accommodation	1	0	1	4	0	0	24	1	2	0	0	0	0	1	0	18	0	3	2	0	25	0	2	1	1
326	University	21	rented accommodation	0	0	1	0	1	0	11	0	1	0	0	0	0	0	0	29	1	0	0	0	35	0	0	0	0
327	University	21		1	1	1	0	1	0	25	0	1	0	0	0	1	0	1			3	1	1	11	0	1	1	1
328	University	21	TVET campus hostel/room	1	0	1	0	1	0	21	0	0	0	0	0	0	0	0	10	0	0	0	0	1	0	1	1	0
329	University	21	TVET campus hostel/room	1	0	1	0	5	1	15	1	4	8	1	1	0	0	1	24	1	0	0	0	37	0	1	1	0
330	University	21	TVET campus hostel/room	1	0	1	1	3	1	19	1	2	0	0	1	0	1	1	20	0	2	0	0	33	0	2	1	0
331	University	21	TVET campus hostel/room	1	0	1	0	1	0	24	1	1	0	0	0	0	0	0	24	1	0	1	0	57	0	1	1	0
332	University	21	TVET campus hostel/room	0	0	1	0	0	0	15	0	1	0	0	0	1	0	1	14	0	0	0	0	7	0	1	1	0
333	University	21	TVET campus hostel/room	0	0	1	1	1	0	14		0	0			0	1	0	10	0	0	0	0	2	0	0	0	0
334	University	21	TVET campus hostel/room	1	0	1	6	1	0	28	1	3	0	0	0	0	1	0	7	0	4	0	0	22	0	2	1	1
335	University	21	TVET campus hostel/room	0	1	1	0	0	0	11	0	0	0	0	0	0	0	0	51	1	0	0	0	90	1	0	0	0
336	University	21	TVET campus hostel/room	1	0	1	4	4	1	18	0	0	0	0	1	0	1	1	16	0	0	1	1	32	0	1	1	0
337	University	21	rented accommodation	1	0	1	0	0	0	15	0	3	1	0	0	0	0	0	3	0	3	0	0	0	0	1	1	1
338	University	21	rented accommodation	1	0	1	0	0	0	19	0	0	0	0	0	0	0	0	5	0	2	0	0	2	0	1	1	0
339	University	21	rented accommodation	1	0	1	6	0	0	19	1	8	6	1	1	1	1	1	17	0	0	1	0	68	1	2	1	0
340	University	22	TVET campus hostel/room	1	0	1	0	4	1	19	0	0	0	0	0	0	0	0	18	0	0	0	0	14	0	1	1	0
341	University	22	TVET campus hostel/room	1	0	1	0	0	0	16	0	1	0	0	0	0	0	0	17	0	3	0	0	3	0	1	1	1
342	University	22	TVET campus hostel/room	0	0	1	3	1	0	11	1	2	0	0	0	1	1	1	24	1	3	0	0	22	0	1	1	1
343	University	22	TVET campus hostel/room	0	0	1	0	1	0	23	1	3	2	1	0	0	0	0	33	1	0	1	1	44	0	0	0	0
344	University	22	TVET campus hostel/room	0	0	1	1	0	0	19	0	1	0	0	0	0	1	0	27	1	2	1	0	42	0	2	1	0
345	University	22	rented accommodation	1	1	1	3	7	1	22	1	1	4	1	0	1	1	1	32	1	0	0	0	37	0	2	1	0
346	University	22	rented accommodation	1	0	1	0	0	0	21	0	0	0	0	0	0	0	0			0	0	0	16	0	1	1	0
347	University	22	rented accommodation	1	0	1	1	1	0	17	1	1	0	0	0	0	1	0	38	1	0	1	0	35	0	0	0	0
348	University	22	rented accommodation	1	0	1	1	1	0	23	1	6	1	1	0	0	1	0	18	0	2	0	0	27	0	2	1	0
349	University	22	TVET campus hostel/room	1	0	1	0	2	1	16	0	0	0	0	0	0	0	0	34	1	3	0	0	11	0	1	1	1
350	University	22	TVET campus hostel/room	1	0	1	1	3	1	24	0	0	0	0	0	0	1	0	28	1	3	0	0	41	0	1	1	1
351	University	22	TVET campus hostel/room	0	0	1	0	6	1	15	0	0	0	0	0	0	0	0	6	0	0	0	0	0	0	0	0	0
352	University	22	TVET campus hostel/room	1	0	1	0	0	0	18	0	0	0	0	0	0	0	0	10	0	0	0	0	20	0	1	1	0
353	University	22	TVET campus hostel/room	1	0	1	5	2	1	18	0	0	8	0	0	0	1	0	18	0	3	0	0	50	0	1	1	1
354	University	22	TVET campus hostel/room	0	0	1	2	1	0	27	0	2	2	0	0	0	1	0	19	0	0	2	1	11	0	1	1	0
355	University	22	TVET campus hostel/room	1	0	1	0	3	1	17	0	2	6	0	0	0	0	0	38	1	0	0	0	27	0	1	1	0
356	University	22	TVET campus hostel/room	1	0	1	0	3	1	19	0	0	0	0	0	0	0	0	23	1	5	0	0	13	0	1	1	1
357	University	22	TVET campus hostel/room	1	0	1	0	5	1	23	0	1	8	1	1	0	0	1	27	1	0	2	0	66	1	1	1	0
358	University	22	TVET campus hostel/room	1	0	1	0	7	1	18	0	2	5	1	0	0	0	0	36	1	0	1	0	55	0	1	1	0
359	University	22	TVET campus hostel/room	1	0	1	0	0	0	16	1	1	0	0	0	0	0	0	4	0	5	0	0	0	0	1	1	1
360	University	22	TVET campus hostel/room	1	0	1	0	1	0	18	0	0	1	0	0	0	0	0	21	1	3	1	1	21	0	1	1	1
361	University	22	TVET campus hostel/room	1	0	1	0	2	1	11	0	0	0	0	0	0	0	0	10	0	0	0	0	26	0	0	0	0
362	University	22	TVET campus hostel/room	1	0	1	0	2	1	19	1	1	0	0	0	0	0	0	3	0	0	0	0	2	0	1	1	0
363	University	22	TVET campus hostel/room	0	0	1	2	3	1	26	1	3	2	1	0	0	1	0	39	1	4	1	1	55	0	1	1	1
364	University	22	TVET campus hostel/room	1	0	1	0	0	0	17	0	0	0	0	0	0	0	0	11	0	0	0	0	23	0	1	1	0
365	University	22	TVET campus hostel/room	0	0	1	0	6	1	19	0	0	0	0	0	0	0	0	8	0	0	0	0	0	0	0	0	0
366	University	22	TVET campus hostel/room	1	0	1	0	1	0	18	0	4	1	0	0	0	0	0	4	0	4	0	0	0	0	1	1	1
367	University	22	TVET campus hostel/room	1	0	1	1	0	0	19	0	0	0	0	0	0	1	0	27	1	2	0	0	20	0	1	1	0
368	University	22	TVET campus hostel/room	1	0	1	18	9	1	11	0	0	0	0	0	0	1	0	25	1	0	1	1	3	0	1	1	0
369	University	22	TVET campus hostel/room	1	0	1	0	3	1	18	0	0	0	0	0	0	0	0	14	0	0	0	0	14	0	0	0	0
370	University	22	TVET campus hostel/room	1	0	1	1	3	1	22	0	0	0	0	0	0	1	0	16	0	0	1	1	27	0	1	1	0
371	University	22	TVET campus hostel/room	1	0	1	0	4	1	16	1	1	0	0	0	0	0	0	29	1	3	2	1	10	0	1	1	1
372	University	22	TVET campus hostel/room	1	0	1	0	0	0	11	0	8	10	0	0	0	0	0	22	1	3	0	0	22	0	1	1	1
373	University	22	TVET campus hostel/room	1	0	1	1	2	1	16	1	1	0	0	0	0	1	0	13	0	3	1	1	30	0	1	1	1
374	University	22	TVET campus hostel/room	1	0	1	0	0	0	25	0	0	0	0	0	0	0	0	14	0	0	1	0	13	0	1	1	0
375	University	22	TVET campus hostel/room	1	0	1	6	1	0	19	0	1	0	0	1	0	1	1	26	1	3	1	0	14	0	1	1	1
376	University	22	TVET campus hostel/room	1	0	1	3	1	0	15	0	0	0	0	0	0	1	0	13	0	0	0	0	17	0	0	0	0
377	University	22	TVET campus hostel/room	1	0	1	0	4	1	16	1	4	0	0	0	0	0	0	47	1	3	0	0	59	0	2	1	1
378	University	22	TVET campus hostel/room	1	0	1	1	5	1	23	0	0	0	0	0	0	1	0	33	1	2	0	0	41	0	1	1	0
379	University	22	TVET campus hostel/room	1	0	1	0	2	1	17	0	0	0	0	0	0	0	0	21	1	0	1	0	16	0	0	0	0
380	University	22	TVET campus hostel/room	1		1	0	1	0	22	1	3	0	0	0	0	0	0	26	1	1	0	0	10	0	1	1
381	University	22	TVET campus hostel/room	1	1	1	0	3	1	23	1	3	2	0	0	0	0	0	42	1	1	1	1	48	0	2	1
382	University	22	TVET campus hostel/room	1	0	1	0	2	0	24	1	2	1	1	0	0	0	0	10	0	3	0	0	29	0	0	0	1
383	University	22	TVET campus hostel/room	1	0	1	0	1	0	11	0	0	0	0	0	0	0	0	31	1	0	1	0	39	0	1	1	0
384	University	22	TVET campus hostel/room	0	0	1	0	0	0	19	0	0	0	0	0	0	0	0	11	0	3	1	0	8	0	0	0	0
385	University	22	TVET campus hostel/room	1	0	1	2	0	0	17	0	1	0	0	1	0	1	1	17	0	3	0	0	4	0	2	1	1
386	University	22	TVET campus hostel/room	1	1	1	0	6	1	25	1	2	1	0	0	0	0	0	32	1	0	2	1	43	0	1	1	0
387	University	22	TVET campus hostel/room	1	0	1	0	0	0	26	1	3	0	0	0	0	0	0	19	0	0	0	0	43	0	1	1	0
388	University	22	TVET campus hostel/room	0	0	1	1	4	1	21	0	1	0	0	0	0	1	0	9	0	0	1	1	16	0	0	0	0
389	University	22	TVET campus hostel/room	1	0	1	0	1	0	13	0	0	0	0	0	0	0	0	12	0	0	0	0	3	0	1	1	0
390	University	22	TVET campus hostel/room	1	0	1	0	2	0	17	0	0	0	0	0	0	0	0	16	0	0	0	0	35	0	1	1	0
391	University	22	TVET campus hostel/room	1	0	1	0	0	0	18	0	0	0	0	0	0	0	0	23	1	0	2	1	42	0	1	1	0
392	University	22	TVET campus hostel/room	0	0	1	0	3	1	15	0	0	0	0	0	0	0	0	8	0	0	0	0	2	0	0	0	0
393	University	22	TVET campus hostel/room	0	1	1	0	0	0	24	0	0	0	0	0	0	0	0	7	0	0	1	1	7	0	0	0	0
394	University	22	TVET campus hostel/room	1	0	1	0	5	1	19	0	0	1	0	0	0	0	0	16	0	0	0	0	0	0	1	1	0
395	University	22	TVET campus hostel/room	1	0	1	0	0	0	23	0	0	0	0	1	0	0	1	4	0	3	0	0	3	0	1	1	1
396	University	22	TVET campus hostel/room	1	0	1	6	3	1	15	1	1	4	1	1	0	1	1	15	0	3	3	1	16	0	2	1	1
397	University	22	TVET campus hostel/room	1	0	1	0	2	0	11	0	0	0	0	0	0	0	0	30	1	0	0	0	19	0	1	1	0
398	University	22	TVET campus hostel/room	0	0	1	0	0	0	11	0	0	0	0	0	0	0	0	12	0	0	0	0	0	0	1	1	0
399	University	22	TVET campus hostel/room	1	0	1	1	4	1	20	0	2	5	1	0	0	1	0	6	0	4	0	0	7	0	1	1	1
400	University	22	TVET campus hostel/room	1	0	1	0	0	0	24	1	2	1	1	0	0	0	0	17	0	3	1	0	40	0	1	1	1
401	University	22	TVET campus hostel/room	1	0	1	1	0	0	17	0	0	0	0	0	0	1	0	15	0	0	0	0	22	0	1	1	0
402	University	22	TVET campus hostel/room	1	0	1	0	3	1	18	0	0	0	0	0	0	0	0	12	0	0	0	0	16	0	1	1	0
403	University	22	TVET campus hostel/room	1	0	1	1	2	1	17	0	5	2	0	0	0	1	0			3	1	0	14	0	1	1	1
404	University	22	TVET campus hostel/room	1	0	1	0	4	1	19	1	1	0	0	0	0	0	0	16	0	2	1	1	60	1	1	1	0
405	University	22	TVET campus hostel/room	1	0	1	0	0	0	16	0	7	4	0	0	0	0	0	11	0	4	1	0	14	0	2	1	1
406	University	22	TVET campus hostel/room	1	0	1	2	1	0	19	1	2	0	0	1	0	1	1	11	0	4	0	0	6	0	1	1	1
407	University	22	TVET campus hostel/room	1	0	1	2	0	0		0	5	1	0	0	0	1	0	10	0	2	2	1	24	0	1	1	0
408	University	22	TVET campus hostel/room	1	0	1	0	0	0	22	0	0	0	0	0	0	0	0	3	0	1	0	0	0	0	1	1
409	University	22	TVET campus hostel/room	0	1	1	6	2	1	27	1	5	0	0	0	0	1	0	27	1	0	0	0	61	1	1	1	0
410	University	22	TVET campus hostel/room	0	0	1	0	1	0	24	0	6	5	0	0	0	0	0	2	0	4	0	0	8	0	2	1	1
411	University	22	TVET campus hostel/room	0	0	1	1	0	0	17	1	1	0	0	1	0	1	1	16	0	3	0	0	17	0	1	1	1
412	University	22	TVET campus hostel/room	0	0	1	1	2	1	19	0	1	0	0	0	0	1	0	23	1	0	0	0	27	0	0	0	0
413	University	22	TVET campus hostel/room	1	0	1	0	1	0		0	0	0	0	0	0	0	0	18	0	0	0	0	38	0	1	1	0
414	University	22	TVET campus hostel/room	1	0	1	1	5	1	16	0	0	0	0	0	0	1	0	11	0	3	0	0	10	0	1	1	1
415	University	22	TVET campus hostel/room		0	1	6	3	1							0	1	0	18	0	0	0	0	39	0	1	1	0
416	University	22	TVET campus hostel/room	1	0	1	0	8	1	14	0	1	0	0	0	0	0	0	23	1	3	0	0	38	0	1	1	1
417	University	22	TVET campus hostel/room	1	0	1	0	0	0	22	1	4	2	1	0	0	0	0	34	1	3	0	0	57	0	0	0	1
418	University	22	TVET campus hostel/room	0	0	1	18	6	1	11		0	0			0	1	0	34	1	0	1	0	32	0	0	0	0
419	University	22	TVET campus hostel/room	1	1	1	0	9	1	14	1	8	10	0	0	1	0	1			1	0	0	15	0	1	1
420	University	22	TVET campus hostel/room	0	0	1	2	0	0	19	0	3	0	0	1	0	1	1	23	1	3	0	0	37	0	0	0	1
421	University	22	rented accommodation	1	0	1	2	0	0	17	0	1	0	0	0	0	1	0	7	0	3	0	0	7	0	1	1	1
422	University	22	rented accommodation	1	0	1	2	9	1		1	2	0	0	0	0	1	0	22	1	2		0	14	0	1	1	0
423	University	22	rented accommodation	1	0	1	4	3	1	25	0	8	10	0	0	0	1	0	31	1	0	2	1	44	0	1	1	0
424	University	22	rented accommodation	1	0	1	0	6	1	14	0	0	0	0	0	0	0	0			0	0	0	3	0	2	1	0
425	University	22	rented accommodation	1	0	1	0	2	0	25	0	0	0	0	0	0	0	0	15	0	3	0	0	19	0	1	1	1
426	University	22	rented accommodation	1	0	1	1	1	0	15	0	1	0	0	0	0	1	0	7	0	3	0	0	8	0	1	1	1
427	University	22	rented accommodation	1	0	1	1	1	0	18	0	0	0	0	0	0	1	0	16	0	4	2	1	1	0	1	1	1
428	University	22	rented accommodation	1	0	1	0	0	0	18	0	0	0	0	0	0	0	0	9	0	3	0	0	3	0	1	1	1
429	University	22	rented accommodation	1	0	1	0	5	1	15	0	0	0	0	0	0	0	0	8	0	0	0	0	2	0	1	1	0
430	University	22	rented accommodation	0	0	1	0	4	1	18	0	0	1	0	0	0	0	0	24	1	2	0	0	37	0	0	0	0
431	University	22	rented accommodation	1	0	1	0	1	0	17	0	1	1	0	0	0	0	0	10	0	0	0	0	4	0	0	0	0
432	University	22	rented accommodation	1	0	1	0	3	1	14	0	0	0	0	0	0	0	0	23	1	3	0	0	2	0	1	1	1
433	University	22	rented accommodation	1	0	1	0	0	0	18	0	0	0	0	0	0	0	0	11	0	3	2	1	6	0	1	1	1
434	University	22	rented accommodation	0	0	1	0	2	1	14	0	0	0	0	0	0	0	0	12	0	0	0	0	0	0	0	0	0
435	University	22	rented accommodation	1	0	1	0	5	1	20	1	2	3	1	0	0	0	0	11	0	0	0	0	38	0	1	1	0
436	University	22	family home	1	0	1	0	0	0	14	0	0	0	0	0	0	0	0	24	1	0	2	1	50	0	1	1	0
437	University	22		0	0	1	2	3	1	21	1	3	1	0	0	0	1	0	27	1	0	0	0	43	0	0	0	0
438	University	22		1	0	1	0	0	0	14	0	2	4	0	0	0	0	0	4	0	3	0	0	30	0	1	1	0
439	University	22	TVET campus hostel/room	1	0	1	1	2	1	26	0	1	0	0	0	0	1	0	8	0	2	0	0	0	0	0	0	0
440	University	22	TVET campus hostel/room	1	0	1	0	4	1	23	1	5	3	1	1	0	0	1	16	0	2	0	0	25	0	1	1	0
441	University	22	TVET campus hostel/room	0	0	1	0	0	0	12	1	1	0	0	1	0	0	1	13	0	0	0	0	30	0	1	1	0
442	University	22	TVET campus hostel/room	1	0	1	0	0	0	24	0	5	2	0	0	0	0	0	20	0	2	1	1	14	0	1	1	0
443	University	22	TVET campus hostel/room	0	0	1	0	0	0	15	0	1	0	0	0	0	0	0	5	0	2	0	0	0	0	1	1	0
444	University	22	TVET campus hostel/room	1	1	1	1	8	1	29	1	6	9	1	0	0	1	0	52	1	4	2	1	74	1	2	1	1
445	University	22	TVET campus hostel/room	1	0	1	3	0	0	22	0	3	3	0	0	1	1	1	24	1	0	0	0	29	0	1	1	0
446	University	22	TVET campus hostel/room	1	0	1	0	5	1	22	1	2	2	0	1	0	0	1	11	0	0	2	1	24	0	1	1	0
447	University	22	TVET campus hostel/room	1	0	1	0	2	1	16	0	0	0	0	0	0	0	0	5	0	0	0	0	0	0	1	1	0
448	University	22	TVET campus hostel/room	1	0	1	3	0	0	30	1	5	4	1	0	0	1	0	12	0	3	0	0	12	0	2	1	1
449	University	22	TVET campus hostel/room	1	0	1	2	5	1	16	0	2	0	0	0	0	1	0	23	1	2	0	0	20	0	2	1	0
450	University	22	TVET campus hostel/room	1	0	1	1	1	0	26	1	4	2	1	0	0	1	0	28	1	0	1	1	21	0	1	1	0
451	University	22	TVET campus hostel/room	1	0	1	2	0	0	16	0	1	0	0	0	0	1	0	8	0	5	0	0	8	0	1	1	1
452	University	22	TVET campus hostel/room	1	0	1	0	0	0	13	0	0	0	0	0	0	0	0	8	0	0	1	0	1	0	0	0	0
453	University	22	TVET campus hostel/room	1	0	1	1	1	0	16	0	0	0	0	0	0	1	0	28	1	0	2	0	41	0	1	1	0
454	University	22	TVET campus hostel/room	0	0	1	1	0	0	17	0	4	8	0	0	0	1	0	8	0	0	1	0	7	0	1	1	0
455	University	22	TVET campus hostel/room	0	0	1	0	5	1	12		0	0			0	0	0	26	1	0	1	1	30	0	0	0	0
456	University	22	rented accommodation	1	0	1	1	1	0	21	1	2	0	0	0	0	1	0	11	0	0	0	0	8	0	1	1	0
457	University	22	rented accommodation	1	0	1	0	2	1	24	0	0	0	0	0	0	0	0	10	0	2	0	0	16	0	1	1	0
458	University	22	rented accommodation	1	0	1	0	1	0	20	1	1	1	0	0	0	0	0	17	0	0	0	0	12	0	0	0	0
459	University	22	rented accommodation	1	0	1	10	4	1	25	1	2	2	1	1	0	1	1	44	1	2	0	0	66	1	2	1	0
460	University	22	rented accommodation	1	0	1	0	1	0	20	0	0	0	0	0	0	0	0	28	1	0	0	0	37	0	1	1	0
461	University	22	family home	0	1	1	17	4	1	19	0	2	0	0	0	0	1	0	33	1	2	1	0	53	0	1	1	0
462	University	22		1	0	1	0	5	1	32	1	3	10	1	0	0	0	0	40	1	0	1	0	76	1	2	1	0
463	University	22	TVET campus hostel/room	0	0	1	0	0	0	21	1	2	0	0	0	0	0	0	21	1	4	0	0	19	0	1	1	1
464	University	22	TVET campus hostel/room	1	0	1	5	2	1	23	0	1	4	0	0	1	1	1	13	0	0	0	0	2	0	1	1	0
465	University	22	TVET campus hostel/room	1	0	1	1	1	0	13	0	0	0	0	0	0	1	0	9	0	0	1	1	4	0	1	1	0
466	University	22	TVET campus hostel/room	1	0	1	3	0	0	24	1	6	6	1	0	0	1	0	7	0	3	1	0	6	0	1	1	1
467	University	22	TVET campus hostel/room	1	0	1	1	5	1	20	0	0	0	0	0	0	1	0	7	0	0	0	0	19	0	2	1	0
468	University	22	TVET campus hostel/room	1	0	1	0	1	0	14	0	0	0	0	0	0	0	0	14	0	0	0	0	4	0	0	0	0
469	University	22	TVET campus hostel/room	1	0	1	0	0	0	11	0	0	0	0	0	0	0	0	1	0	0	0	0	6	0	1	1	0
470	University	22	TVET campus hostel/room	1	0	1	0	9	1	12	0	0	0	0	0	0	0	0	12	0	0	0	0	6	0	1	1	0
471	University	22	TVET campus hostel/room	1	0	1	0	2	1	22	0	1	0	0	0	0	0	0	22	1	2	1	1	23	0	1	1	0
472	University	22	TVET campus hostel/room	1	0	1	0	8	1	24	0	0	0	0	0	0	0	0	19	0	0	1	0	37	0	0	0	0
473	University	22	TVET campus hostel/room	1	0	1	0	0	0	21	0	0	0	0	0	0	0	0	7	0	3	0	0	17	0	1	1	1
474	University	22	TVET campus hostel/room	1	0	1	0	2	1	18	1	1	0	0	1	0	0	1	34	1	0	0	0	41	0	1	1	0
475	University	22	TVET campus hostel/room	1	1	1	1	4	1	18	0	2	0	0	0	0	1	0	32	1	4	0	0	48	0	1	1	1
476	University	22	rented accommodation	1		1	2	0	0	15	0	2	0	0	0	0	1	0	40	1	4	1	0	68	1	1	1	1
477	University	22	rented accommodation	1	0	1	0	1	0	11	1	1	0	0	0	0	0	0	14	0	0	0	0	19	0	1	1	0
478	University	22	rented accommodation	0	1	1	1	3	1	20	1	3	3	1	1	0	1	1	37	1	0	1	0	39	0	0	0	0
479	University	22	rented accommodation	1	0	1	1	2	1	27	1	4	6	1	1	1	1	1	32	1	3	0	0	52	0	1	1	1
480	University	22	TVET campus hostel/room	1	0	1	0	0	0	20	1	5	5	0	0	0	0	0	35	1	2	0	0	42	0	1	1	0
481	University	23	TVET campus hostel/room		0	1	0	0	0	21		0	0			0	0	0	1	0	5	0	0	0	0	1	1	1
482	University	23	family home	1	0	1	1	3	1	25	0	0	0	0	0	0	1	0	20	0	3	0	0	39	0	1	1	1
483	University	23	rented accommodation	0	0	1	2	0	0	11	0	1	0	0	0	0	1	0	22	1	0	0	0	44	0	0	0	0
484	University	23	rented accommodation	1	0	1	0	1	0	14	0	2	0	0	1	0	0	1	36	1	3	0	0	44	0	1	1	1
485	University	23		0	0	1	0	0	0	15	0	0	0	0	0	0	0	0	4	0	0	0	0	2	0	0	0	0
486	University	23	TVET campus hostel/room	1	0	1	0	0	0	19	0	0	0	0	0	0	0	0	40	1	0	0	0	41	0	0	0	0
487	University	23	rented accommodation	1	1	1	0	1	0	11	0	0	0	0	0	0	0	0	51	1	2	0	0	0	0	1	1	0
488	University	23	rented accommodation	0	1	1	1	2	0	15	0	0	0	0	0	0	1	0	52	1	2	0	0	80	1	1	1	0
489	University	23	rented accommodation	1	0	1	0	3	1	24	0	3	0	0	0	0	0	0	29	1	2	0	0	44	0	1	1	0
490	University	23	TVET campus hostel/room	1	0	1	0	0	0	22	0	0	0	0	0	0	0	0	9	0	3	0	0	2	0	1	1	1
491	University	23	TVET campus hostel/room	0	0	1	2	4	1	12	1	4	3	1	0	0	1	0	31	1	5	3	1	7	0	2	1	1
492	University	23	rented accommodation	1	0	1	0	2	1	25	1	3	2	1	1	0	0	1	22	1	4	1	1	18	0	1	1	1
493	University	23	TVET campus hostel/room	1	0	1	0	5	1	16	0	4	4	0	0	0	0	0	20	0	5	1	1	36	0	2	1	1
494	University	23	TVET campus hostel/room	0	1	1	0	1	0	23	0	2	3	0	0	0	0	0	24	1	4	0	0	14	0	2	1	1
495	University	23	TVET campus hostel/room	1	0	1	0	9	1	18	0	0	0	0	0	0	0	0	19	0	3	0	0	2	0	1	1	1
496	University	23	TVET campus hostel/room	1	0	1	0	0	0	25	0	0	0	0	0	0	0	0	15	0	0	0	0	12	0	1	1	0
497	University	23	TVET campus hostel/room	0	0	1	3	0	0	34	1	5	6	1	1	0	1	1	33	1	0	0	0	10	0	1	1	0
498	University	23	TVET campus hostel/room	1	0	1	0	6	1	24	0	0	2	0	0	0	0	0	29	1	3	2	1	57	0	0	0	1
499	University	23	TVET campus hostel/room	1	0	1	0	7	1	17	0	0	0	0	0	0	0	0	3	0	0	0	0	0	0	1	1	0
500	University	23	TVET campus hostel/room	1	0	1	0	6	1	26	0	4	2	0	0	0	0	0	40	1	3	0	0	64	1	1	1	1
501	University	23	TVET campus hostel/room	1	1	1	0	1	0	13	1	1	0	0	1	0	0	1	42	1	3	0	0	40	0	1	1	1
502	University	23	TVET campus hostel/room	1	0	1	0	0	0	20	0	0	2	0	0	0	0	0	12	0	0	1	0	26	0	1	1	0
503	University	23	TVET campus hostel/room	1	0	1	0	2	1	24	0	8	8	0	0	0	0	0	40	1	3	3	1	44	0	1	1	1
504	University	23	TVET campus hostel/room	0	1	1	0	1	0	14	0	0	0	0	0	0	0	0	21	1	3	0	0	12	0	1	1	0
505	University	23	TVET campus hostel/room	1	0	1	1	2	1	17	0	0	0	0	0	0	1	0	13	0	4	0	0	0	0	1	1	1
506	University	23	TVET campus hostel/room	1	1	1	0	2	1	24	0	3	0	0	0	0	0	0	39	1	3	1	0	55	0	2	1	1
507	University	23	TVET campus hostel/room	1	0	1	0	3	1	18	1	3	0	0	0	0	0	0	30	1	2	0	0	12	0	1	1	0
508	University	23	TVET campus hostel/room	1	0	1	1	1	0	11	0	0	0	0	0	0	1	0	34	1	0	1	1	61	1	1	1	0
509	University	23	TVET campus hostel/room			1			0							0	1	0							0
510	University	23	TVET campus hostel/room	1	0	1	0	0	0	15	0	0	0	0	0	0	0	0	47	1	3	0	0	10	0	1	1	1
511	University	23	TVET campus hostel/room	0	0	1	0	1	0	19		0	0			0	0	0	16	0	0	0	0	8	0	0	0	0
512	University	23	TVET campus hostel/room	0	0	1	0	1	0	25	0	0	0	0	0	0	0	0	21	1	4	0	0	45	0	0	0	1
513	University	23	TVET campus hostel/room	1	0	1	0	0	0	22	0	0	0	0	0	0	0	0	10	0	3	0	0	18	0	1	1	1
514	University	23	TVET campus hostel/room	1	0	1	0	2	1	17	0	0	0	0	0	0	0	0	13	0	0	2	1	12	0	1	1	0
515	University	23	TVET campus hostel/room	1	0	1	0	0	0	22	0	0	0	0	0	0	0	0	14	0	3	1	1	0	0	1	1	1
516	University	23	TVET campus hostel/room		0	1	1	1	0	18		1	2			0	1	0	10	0	3	1	1	26	0	0	0	1
517	University	23	TVET campus hostel/room	1	0	1	7	1	0	17	0	1	0	0	0	0	1	0	22	1	0	1	0	51	0	1	1	0
518	University	23	TVET campus hostel/room	1	0	1	1	1	0	21	0	0	0	0	0	0	1	0	28	1	0	2	1	29	0	1	1	0
519	University	23	TVET campus hostel/room	1	0	1	0	2	1	20	0	1	0	0	0	0	0	0	13	0	3	1	1	21	0	1	1	1
520	University	23	TVET campus hostel/room	1	0	1	0	0	0	16	0	0	0	0	0	0	0	0	7	0	3	0	0	11	0	1	1	1
521	University	23	TVET campus hostel/room	0	1	1	0	4	1	17	0	6	0	0	0	0	0	0	48	1	0	0	0	79	1	0	0	0
522	University	23	TVET campus hostel/room	1	0	1	0	0	0	17	0	0	0	0	0	0	0	0	16	0	5	2	1	56	0	2	1	1
523	University	23	TVET campus hostel/room	1	0	1	1	1	0	22	0	4	0	0	0	0	1	0	4	0	3	1	1	5	0	2	1	1
524	University	23	TVET campus hostel/room	1	0	1	1	5	1	21	1	1	1	1	0	0	1	0	14	0	3	0	0	1	0	2	1	1
525	University	23	TVET campus hostel/room	1	0	1	2	1	0	18	1	2	5	0	1	0	1	1	8	0	5		1		0	2	1	1
526	University	23	TVET campus hostel/room	1	0	1	0	7	1	15	0	0	2	0	0	0	0	0	13	0	2	0	0	8	0	1	1	0
527	University	23	TVET campus hostel/room	1	0	1	0	3	0	11	0	0	0	0	0	0	0	0	12	0	0	0	0	0	0	1	1	0
528	University	23	TVET campus hostel/room	1	0	1	0	1	0	21	0	1	1	0	0	0	0	0	39	1	0	0	0	14	0	1	1	0
529	University	23	TVET campus hostel/room	1	0	1	1	1	0	26	0	0	0	0	0	0	1	0	24	1	0	0	0	27	0	1	1	0
530	University	23	TVET campus hostel/room	1	0	1	12	3	0	12	0	2	0	0	0	0	1	0	12	0	0	0	0	0	0	1	1	0
531	University	23	TVET campus hostel/room	1	0	1	0	0	0	11	0	1	2	0	0	0	0	0	8	0	0	0	0	0	0			0
532	University	23	TVET campus hostel/room	1	0	1	1	2	1	12	0	0	0	0	0	0	1	0	8	0	0	0	0	0	0	1	1	0
533	University	23	TVET campus hostel/room	0	1	1	1	6	1	20	1	6	5	1	1	1	1	1	33	1	2	1	1	55	0	1	1	0
534	University	23	TVET campus hostel/room	1	0	1	1	0	0	20	0	1	0	0	0	0	1	0	25	1	0	1	0	37	0	1	1	0
535	University	23	TVET campus hostel/room	1	0	1	0	2	1	21	1	1	0	0	0	0	0	0	21	1	4	1	0	6	0	1	1	1
536	University	23	TVET campus hostel/room	1	0	1	1	6	1	19	1	1	1	1	0	0	1	0	34	1	4	2	0	38	0	2	1	1
537	University	23	TVET campus hostel/room	1	0	1	0	1	0	20	0	1	1	1	0	0	0	0	24	1	0	1	0	36	0	1	1	0
538	University	23	TVET campus hostel/room	0	1	1	0	4	1	23	0	2	5	0	0	0	0	0	45	1	0	0	0	62	1	1	1	0
539	University	23	TVET campus hostel/room	1	0	1	0	0	0	18	0	0	0	0	0	0	0	0	23	1	3	1	0	6	0	1	1	1
540	University	23	rented accommodation	1	0	1	0	0	0	18	0	0	0	0	0	0	0	0	12	0	0	0	0	58	0	1	1	0
541	University	23	rented accommodation	1	1	1	0	2	1	12	1	1	0	0	0	0	0	0	40	1	0	0	0	21	0	1	1	0
542	University	23	rented accommodation	1	0	1	1	2	1	17	0	0	0	0	0	0	1	0	39	1	0	0	0	56	0	1	1	0
543	University	23	rented accommodation	0		1	0	0	0	17	0	0	0	0	0	0	0	0	31	1	0	0	0	4	0	1	1	0
544	University	23	rented accommodation	0	1	1	3	3	1	25	1	8	10	1	1	0	1	1	39	1	3	0	0	57	0	1	1	1
545	University	23	rented accommodation	1	0	1	0	2	1	13	0	0	0	0	0	0	0	0	5	0	0	0	0	2	0	1	1	0
546	University	23	rented accommodation	0	0	1	0	0	0	11	0	4	0	0	0	0	0	0	13	0	4	0	0	13	0	2	1	1
547	University	23	family home	1	1	1	0	4	1	14	1	3	2	1	0	0	0	0	44	1	3	2	1	47	0	1	1	1
548	University	23	family home	1	0	1	0	6	1	19	0	0	0	0	1	1	0	1	23	1	0	1	0	38	0	2	1	0
549	University	23		0	0	1	0	0	0	25	0	2	1	0	0	0	0	0	19	0	3	0	0		0	1	1	1
550	University	23	TVET campus hostel/room	1	1	1	2	5	1	21	1	2	0	0	1	1	1	1	45	1	0	0	0	66	1	2	1	0
551	University	23	TVET campus hostel/room	0	0	1	0	2	1	27	1	3	1	0	0	0	0	0	7	0	0	1	1	4	0	1	1	0
552	University	23	TVET campus hostel/room	1	0	1	3	0	0	23	1	5	0	0	0	0	1	0	37	1	3	1	0	57	0	1	1	1
553	University	23	TVET campus hostel/room	1	0	1	0	1	0	16	0	2	0	0	0	0	0	0	12	0	0	1	1	30	0	0	0	0
554	University	23	TVET campus hostel/room	1	0	1	0	5	1	22	1	1	0	0	1	0	0	1	9	0	0	0	0	29	0	1	1	0
555	University	23	TVET campus hostel/room	1	0	1	2	0	0	20	0	1	0	0	1	0	1	1	5	0	5	0	0	1	0	2	1	1
556	University	23	TVET campus hostel/room	1	0	1	1	6	1	25	0	5	1	0	1	0	1	1	39	1	3	0	0	23	0	1	1	1
557	University	23	TVET campus hostel/room	1	0	1	0	0	0	15	1	1	0	0	0	0	0	0	7	0	0	0	0	4	0	1	1	0
558	University	23	TVET campus hostel/room	1	0	1	0	0	0	16	0	0	0	0	0	0	0	0	11	0	0	0	0	0	0	1	1	0
559	University	23	TVET campus hostel/room	1	0	1	2	0	0	21	1	1	0	0	0	0	1	0	19	0	0	1	1	36	0	2	1	0
560	University	23	TVET campus hostel/room	1	0	1	0	0	0	17	0	4	0	0	1	0	0	1	12	0	0	0	0	9	0	1	1	0
561	University	23	TVET campus hostel/room	0	0	1	0	6	1	26		3	2			0	0	0	20	0	2	0	0	47	0	0	0	0
562	University	23	TVET campus hostel/room	0	0	1	3	2	1	19	0	0	0	0	0	0	1	0	19	0	0	0	0	17	0	1	1	0
563	University	23	rented accommodation	1	0	1	3	2	1	25	1	2	4	1	0	0	1	0	15	0	3	1	0	14	0	2	1	1
564	University	23	rented accommodation	1	0	1	0	7	1	13	0	0	0	0	0	0	0	0	19	0	5	1	0	47	0	1	1	1
565	University	23	rented accommodation	0	0	1	1	1	0	18	0	0	0	0	0	0	1	0	19	0	0	0	0	16	0	1	1	0
566	University	23	rented accommodation	1	0	1	0	0	0	18	0	4	0	0	0	0	0	0	8	0	3	0	0	20	0	1	1	1
567	University	23	family home	1	0	1	5	3	1	19	0	0	0	0	0	1	1	1	17	0	2	1	1	11	0	2	1	0
568	University	23	family home	1	0	1	0	0	0	13	0	1	1	0	0	0	0	0	4	0	3	0	0	0	0	1	1	1
569	University	23	family home	1	0	1	0	1	0	16	0	1	0	0	0	0	0	0	10	0	3	0	0	16	0	2	1	1
570	University	23	TVET campus hostel/room	1	1	1	0	6	1	30	1	7	8	1	1	0	0	1	37	1	0	1	0	44	0	1	1	0
571	University	23	TVET campus hostel/room	1	0	1	1	1	0	24	0	0	1	0	0	0	1	0	19	0	3	0	0	31	0	1	1	0
572	University	23	TVET campus hostel/room	1	0	1	0	0	0	21	0	0	0	0	0	0	0	0	1	0	3	0	0	0	0	1	1	1
573	University	23	TVET campus hostel/room	1	0	1	1	4	1	16	0	0	0	0	0	0	1	0	19	0	0	0	0	2	0	0	0	0
574	University	23	TVET campus hostel/room	1	0	1	2	0	0	25	1	4	3	0	1	0	1	1	18	0	0	0	0	17	0	2	1	0
575	University	23	TVET campus hostel/room	0	0	1	1	0	0	21	1	3	2	0	1	0	1	1	13	0	4	0	0	15	0	1	1	1
576	University	23	TVET campus hostel/room	1	1	1	0	8	1	17	0	0	0	0	0	0	0	0	22	1	0	0	0	62	1	1	1	0
577	University	23	TVET campus hostel/room	0	0	1	2	3	1	26	0	2	0	0	0	0	1	0	25	1	0	0	0	21	0	0	0	0
578	University	23	TVET campus hostel/room	1	0	1	3	1	0	23	0	0	0	0	0	0	1	0	8	0	3	0	0	8	0	2	1	1
579	University	23	TVET campus hostel/room	1	1	1	0	1	0	22	0	1	0	0	0	0	0	0	22	1	0	0	0	35	0	1	1	0
580	University	23	TVET campus hostel/room	1	0	1	1	0	0	11	0	0	0	0	0	0	1	0	9	0	0	0	0	0	0	1	1	0
581	University	23	rented accommodation	1	0	1	0	0	0	14	0	0	0	0	0	0	0	0	3	0	0	0	0	0	0	1	1	0
582	University	23	rented accommodation	0	0	1	0	3	1	22	0	6	1	0	0	0	0	0	9	0	0	0	0	29	0	1	1	0
583	University	23	rented accommodation	1	1	1	0	3	1	16	0	0	0	0	0	0	0	0	24	1	3	1	0	28	0	1	1	1
584	University	23	rented accommodation	0	0	1	0	0	0	13	0	2	0	0	0	0	0	0			0	0	0	16	0	1	1	0
585	University	23	rented accommodation	1	0	1	0	1	0	26	1	4	1	1	0	0	0	0	17	0	3	2	1	28	0	1	1	0
586	University	23	rented accommodation	0	0	1	2	1	0	22	0	0	0	0	0	0	1	0	19	0	0	0	0	39	0	1	1	0
587	University	23	rented accommodation	1	0	1	8	2	1	31	1	5	5	0	1	0	1	1	23	1	4	1	1	30	0	2	1	1
588	University	23	rented accommodation	1	1	1	5	2	1	33	1	3	1	0	1	0	1	1	30	1	0	2	0	40	0	1	1	0
589	University	23	rented accommodation	1	0	1	0	1	0	13	0	0	0	0	0	0	0	0	17	0	3	1	0	9	0	1	1	1
590	University	23	family home	1	0	1	0	0	0	18	0	0	0	0	0	0	0	0	15	0	0	0	0	0	0	1	1	0
591	University	24	TVET campus hostel/room	1	0	1	0	1	0	13	0	0	0	0	0	0	0	0	10	0	3	1	1	10	0	1	1	1
592	University	24	TVET campus hostel/room	1	1	1	6	0	0	15	1	2	2	1	0	0	1	0	38	1	2	0	0	30	0	2	1	0
593	University	24	family home	1	0	1	0	1	0	23	0	1	0	0	0	0	0	0	7	0	0	0	0	17	0	1	1	0
594	University	24	rented accommodation	1	0	1	1	3	1	23	0	0	0	0	0	0	1	0	48	1	0	0	0	26	0	2	1	0
595	University	24	rented accommodation	1	0	1	0	0	0	25	1	3	1	0	0	0	0	0	24	1	0	0	0	13	0	1	1	0
596	University	24	TVET campus hostel/room	0	1	1	3	8	1	24	1	5	2	1	0	1	1	1	21	1	2	1	1	61	1	1	1	0
597	University	24	TVET campus hostel/room	1	0	1	0	0	0	11	0	0	0	0	0	0	0	0	13	0	0	0	0	0	0	1	1	0
598	University	24	rented accommodation	1	0	1	0	2	1	24	0	0	1	1	1	0	0	1	9	0	2	0	0	0	0	1	1	0
599	University	24	rented accommodation	1	0	1	0	1	0	18	1	1	0	0	0	0	0	0	3	0	0	0	0	30	0	1	1	0
600	University	24	TVET campus hostel/room	1	0	1	0	0	0	13	0	0	8	1	0	0	0	0	8	0	3	0	0	0	0	1	1	0
601	University	24	TVET campus hostel/room	1	1	1	0	0	0	15	0	0	0	0	0	0	0	0	39	1	2	0	0	39	0	1	1	0
602	University	24	TVET campus hostel/room		0	1	0	0	0	21		0	0			0	0	0	19	0	3	1	1	15	0	0	0	1
603	University	24	TVET campus hostel/room	1	0	1	2	2	1	17	0	0	0	0	0	0	1	0	24	1	2	0	0	17	0	1	1	0
604	University	24	TVET campus hostel/room	1	0	1	0	8	1	25	0	5	0	0	0	0	0	0	26	1	0	0	0	12	0	1	1	0
605	University	24	TVET campus hostel/room	1	1	1	0	7	1	22	0	5	8	0	0	0	0	0	20	0	0	1	0	34	0	1	1	0
606	University	24	TVET campus hostel/room	1	0	1	1	1	0	17	0	0	0	0	0	0	1	0	31	1	3	0	0	50	0	1	1	1
607	University	24	TVET campus hostel/room	1	0	1	6	3	0	27	1	3	0	0	0	0	1	0	39	1	0	0	0	41	0	2	1	0
608	University	24	TVET campus hostel/room		0	1	4	1	0	24		5	5			0	1	0	27	1	3	1	1	28	0	0	0	1
609	University	24	TVET campus hostel/room	1	0	1	0	2	1	16	0	0	0	0	0	0	0	0	3	0	0	0	0	6	0	1	1	0
610	University	24	TVET campus hostel/room		1	1	0	5	1	21		0	0			1	0	1	21	1	3	0	0	42	0	0	0	1
611	University	24	TVET campus hostel/room	1	0	1	3	1	0	30	0	4	5	0	0	0	1	0	20	0	0	0	0	0	0	2	1	0
612	University	24	TVET campus hostel/room	1	0	1	0	3	1	25	0	4	8	0	0	0	0	0	25	1	2	1	0	42	0	2	1	0
613	University	24	TVET campus hostel/room	1	0	1	0	0	0	11	0	0	0	0	0	0	0	0	12	0	5	0	0	39	0	1	1	1
614	University	24	TVET campus hostel/room	1	1	1	0	6	1	19	0	2	0	0	0	0	0	0	25	1	3	1	0	44	0	1	1	1
615	University	24	TVET campus hostel/room	1	0	1	18	7	1	13	0	0	0	0	0	0	1	0	19	0	0	1	1	32	0	1	1	0
616	University	24	TVET campus hostel/room	1	0	1	0	3	1	24	1	4	0	0	0	0	0	0	11	0	3	1	0	36	0	1	1	0
617	University	24	TVET campus hostel/room	1	1	1	1	3	1	25	0	0	0	0	0	0	1	0	14	0	0	1	1	23	0	1	1	0
618	University	24	TVET campus hostel/room	1	1	1	2	6	1	21	1	3	1	0	1	0	1	1	36	1	3	0	0	44	0	2	1	1
619	University	24	TVET campus hostel/room	1	1	1	1	5	1	21	1	7	9	0	0	1	1	1	42	1	3	0	0	47	0	2	1	1
620	University	24	TVET campus hostel/room	1	0	1	0	1	0	24	1	1	1	1	0	0	0	0	8	0	5	1	1	6	0	1	1	1
621	University	24	TVET campus hostel/room	1	0	1	2	0	0	14	0	7	6	0	0	0	1	0	17	0	3	0	0	52	0	1	1	1
622	University	24	TVET campus hostel/room	1	0	1	3	1	0	18	0	1	1	0	0	0	1	0	26	1	3	2	1	32	0	2	1	1
623	University	24	TVET campus hostel/room		0	1	0	2	1	21		1	3			0	0	0	18	0	5	0	0	34	0	1	1	1
624	University	24	TVET campus hostel/room	1	0	1	0	0	0	24	0	0	0	0	1	0	0	1	8	0	0	0	0	0	0	1	1	0
625	University	24	TVET campus hostel/room	0	0	1		1	0	17	0	0	0	0	0	0	1	0	18	0	0	0	0	12	0	0	0	0
626	University	24	TVET campus hostel/room	1	1	1	1	4	1	20	0	8	4	0	1	0	1	1	13	0	4	0	0	38	0	2	1	1
627	University	24	rented accommodation		0	1	0	5	1	21		4	2			0	0	0	19	0	3	0	0	40	0	1	1	1
628	University	24	rented accommodation	1	0	1	1	3	1	16	0	0	0	0	0	0	1	0	10	0	3	0	0	3	0	2	1	0
629	University	24	rented accommodation	1	0	1	0	2	1	13	0	0	0	0	0	0	0	0	35	1	0	0	0	47	0	2	1	0
630	University	24	rented accommodation	1	1	1	0	2	1	13	0	0	0	0	0	0	0	0	27	1	4	1	1	42	0	1	1	1
631	University	24	rented accommodation	0	0	1	8	0	0	24	0	8	6	0	0	0	1	0	3	0	0	0	0	4	0	1	1	0
632	University	24	rented accommodation	1	0	1	1	4	1	23	0	0	0	0	0	0	1	0	17	0	0	1	1	48	0	1	1	0
633	University	24	rented accommodation	1	0	1	0	2	0	16	0	0	1	1	0	0	0	0	11	0	3	0	0	7	0	1	1	1
634	University	24	rented accommodation	1	0	1	0	1	0	23	1	1	1	0	0	0	0	0	14	0	3	2	0	42	0	2	1	1
635	University	24	family home	1	0	1	0	0	0	19	1	6	0	0	0	0	0	0	14	0	0	1	1	50	0	1	1	0
636	University	24	family home	1	0	1	2	0	0	16	0	1	0	0	0	0	1	0	14	0	2	0	0	43	0	2	1	0
637	University	24	TVET campus hostel/room	1	0	1	1	1	0	17	0	0	0	0	0	0	1	0	1	0	0	1	1	6	0	0	0	0
638	University	24	TVET campus hostel/room			1			0							0	1	0							0
639	University	24	TVET campus hostel/room	1	0	1	0	3	1	21	1	2	1	1	0	0	0	0	18	0	2	1	1	54	0	1	1	0
640	University	24	TVET campus hostel/room	1	0	1	2	5	1	20	0	7	1	1	0	0	1	0	34	1	0	0	0	39	0	1	1	0
641	University	24	TVET campus hostel/room	0	1	1	0	2	0	25	0	2	1	0	0	0	0	0	25	1	0	0	0	21	0	1	1	0
642	University	24	TVET campus hostel/room	0	0	1	0	1	0	18	0	0	0	0	0	0	0	0	19	0	0	0	0	41	0	1	1	0
643	University	24	TVET campus hostel/room	1	1	1	1	0	0	26	1	6	8	1	0	0	1	0	29	1	3	0	0	42	0	2	1	0
644	University	24	TVET campus hostel/room	0	0	1	2	0	0	34	1	6	4	1	1	0	1	1	12	0	0	1	0	32	0	2	1	0
645	University	24	rented accommodation	1	0	1	2	0	0	21	0	1	1	0	0	0	1	0	8	0	3	1	0	13	0	1	1	1
646	University	24	rented accommodation	1	1	1	3	7	1	25	1	5	2	0	0	0	1	0	41	1	2	1	1	42	0	2	1	0
647	University	24	rented accommodation		0	1	0	2	1	24		2	0			0	0	0	12	0	0	0	0	27	0	1	1	0
648	University	24	rented accommodation	0	0	1	0	0	0	15	1	3	0	0	0	0	0	0	33	1	0	0	0	39	0	1	1	0
649	University	24	rented accommodation	1	0	1	1	0	0	20	0	0	0	0	0	0	1	0	13	0	2	0	0	2	0	1	1	0
650	University	24	rented accommodation	1	0	1	0	4	1	21	1	2	0	0	0	0	0	0	12	0	0	0	0	5	0	1	1	0
651	University	24	TVET campus hostel/room	1	0	1	1	1	0	11	0	0	0	0	0	0	1	0	5	0	0	0	0	0	0	1	1	0
652	University	24	TVET campus hostel/room	1	0	1	0	2	1	17	0	0	0	0	0	0	0	0	23	1	0	1	0	8	0	1	1	0
653	University	24	TVET campus hostel/room	0	0	1	1	0	0	20	0	1	0	0	0	0	1	0	11	0	3	0	0	18	0	1	1	1
654	University	24	TVET campus hostel/room	1	0	1	2	0	0	26	1	7	1	1	1	0	1	1	11	0	2	0	0	21	0	2	1	0
655	University	24	rented accommodation	0	0	1	1	3	1	13	0	1	0	0	0	0	1	0	22	1	0	0	0	24	0	0	0	0
656	University	24	rented accommodation	1	0	1	0	2	1	31	0	4	2	1	0	0	0	0	12	0	3	0	0	0	0	2	1	1
657	University	24	rented accommodation		0	1	6	6	1	23		3	4			0	1	0	32	1	3	1	1	59	0	1	1	1
658	University	24	rented accommodation	1	0	1	0	1	0	29	0	0	0	0	0	0	0	0	15	0	0	0	0	36	0	1	1	0
659	University	24	rented accommodation	1	0	1	1	2	1	19	0	1	0	0	0	0	1	0	12	0	2	3	1	7	0	1	1	0
660	University	24	rented accommodation	0	0	1	0	0	0	21	1	1	0	0	0	0	0	0	11	0	0	0	0	12	0	0	0	0
661	University	24	TVET campus hostel/room	0	0	1	0	2	1	24	0	5	6	0	0	0	0	0	18	0	2	0	0	32	0	1	1	0
662	University	24	rented accommodation	1	0	1	0	0	0	25	1	4	0	0	1	0	0	1	15	0	0	1	0	45	0	1	1	0
663	University	25	TVET campus hostel/room	1	0	2	4	2	0	20	1	6	0	0	0	0	1	0	9	0	0	0	0	38	0	1	1	0
664	University	25	TVET campus hostel/room	1	0	2	0	0	0	22	1	7	4	0	0	0	0	0	22	1	3	0	0	20	0	1	1	1
665	University	25	TVET campus hostel/room	1	0	2	0	1	0	25	1	5	2	1	1	0	0	1	31	1	3	0	0	50	0	2	1	1
666	University	25	TVET campus hostel/room	1	1	2	3	5	1	34	1	8	8	1	0	0	1	0	46	1	3	1	1	72	1	2	1	1
667	University	25	TVET campus hostel/room	1	0	2	0	4	1	19	0	1	0	0	0	0	0	0	16	0	3	1	0	17	0	1	1	1
668	University	25	TVET campus hostel/room	1	0	2	1	3	1	26	0	5	4	0	0	0	1	0	12	0	2	0	0	12	0	1	1	0
669	University	25	TVET campus hostel/room	1	0	2	0	6	1	21	0	0	1	1	0	0	0	0	22	1		0	0	44	0	2	1
670	University	25	TVET campus hostel/room	1	0	2	0	0	0	31	1	3	0	0	0	0	0	0	23	1	3	0	0	37	0	1	1	1
671	University	25	TVET campus hostel/room	1	1	2	6	3	1	14	0	5	1	0	0	0	1	0	32	1	0	0	0	42	0	1	1	0
672	University	25	TVET campus hostel/room	1	1	2	10	1	0	28	0	0	3	0	0	0	1	0	26	1	2	2	1	55	0	2	1
673	University	25	TVET campus hostel/room	1	0	2	0	0	0	18	0	3	1	0	0	0	0	0	20	0	0	0	0	33	0	1	1	0
674	University	25	TVET campus hostel/room	0	0	2	0	1	0	20	0	6	0	0	0	0	0	0	27	1	0	4	1	45	0	1	1	0
675	University	25	TVET campus hostel/room	1	0	2	1	4	1	21	0	3	3	0	0	0	1	0	16	0	4	1	1	27	0	1	1	1
676	University	25	TVET campus hostel/room	1	0	2	1	1	0	21	1	2	0	0	0	0	1	0	6	0	2	0	0	11	0	1	1	0
677	University	25	TVET campus hostel/room	0	0	2	0	9	1	13	0	7	6	0	0	0	0	0	7	0	0	0	0	35	0	0	0	0
678	University	25	TVET campus hostel/room	1	0	2	2	3	1	17	0	1	0	0	0	0	1	0	33	1	2	0	0	18	0	1	1	0
679	University	25	TVET campus hostel/room	0	0	2	0	5	1	24	0	1	1	0	0	0	0	0	3	0	0	0	0	3	0	0	0	0
680	University	25	TVET campus hostel/room	1	0	2	0	4	1	31	1	6	10	1	0	0	0	0	48	1	5	0	0	23	0	2	1	1
681	University	25	rented accommodation	1	1	2	0	7	1	31	0	4	5	0	0	0	0	0	45	1	0	0	0	68	1	2	1	0
682	University	25	rented accommodation	1	0	2	0	2	1	24	1	2	5	1	0	0	0	0	6	0	3	0	0	11	0	1	1	1
683	University	25	rented accommodation	0	0	2	0	4	1	22	0	4	4	0	0	0	0	0	6	0	4	0	0	9	0	0	0	1
684	University	25	rented accommodation	1	1	2	0	5	1	20	0	1	0	0	0	0	0	0	28	1	3	3	1	25	0	2	1	1
685	University	25	rented accommodation	1	0	2	0	6	1	30	1	7	8	1	0	0	0	0	34	1	4	0	0	70	1	1	1	1
686	University	25	rented accommodation	1	0	2	0	0	0	16	1	1	1	1	0	0	0	0	22	1	2	0	0	3	0	1	1	0
687	University	25	family home	0	0	2	0	0	0	15	0	3	2	0	0	0	0	0	23	1	3	0	0	16	0	0	0	1
688	University	25	TVET campus hostel/room	0	0	2	0	0	0	15	0	0	0	0	0	0	0	0	6	0	1	0	0	1	0	0	0
689	University	25	TVET campus hostel/room	1	1	2	2	4	1	23	1	1	0	0	0	1	1	1	22	1	0	1	1	30	0	2	1	0
690	University	25	TVET campus hostel/room	1	1	2	1	0	0	21	1	3	2	1	0	0	1	0	28	1	2	0	0	40	0	2	1	0
691	University	25	TVET campus hostel/room	1	0	2	1	0	0	29	0	4	2	0	0	0	1	0	7	0	0	0	0	26	0	1	1	0
692	University	25	TVET campus hostel/room	1	0	2	0	7	1	17	1	1	0	0	1	0	0	1	40	1	0	0	0	63	1	2	1	0
693	University	25	TVET campus hostel/room	1	0	2	2	1	0	15	0	0	0	0	0	0	1	0	1	0	2	0	0	1	0	1	1	1
694	University	25	TVET campus hostel/room	1	0	2	3	0	0	20	0	4	3	0	0	0	1	0	7	0	4	0	0	19	0	1	1	1
695	University	25	rented accommodation	1	0	2	9	2	1	29	0	0	0	0	0	0	1	0	37	1	0	1	0	59	0	2	1	0
696	University	25	rented accommodation	1	0	2	0	0	0	18	0	3	3	1	0	0	0	0	18	0	0	0	0	18	0	1	1	0
697	University	25	rented accommodation	1	0	2	0	0	0	18	1	1	0	0	0	1	0	1	4	0	0	0	0	5	0	1	1	0
698	University	25	TVET campus hostel/room	1	0	2	1	0	0	18	0	0	0	0	0	0	1	0	17	0	0	1	1	19	0	1	1	0
699	University	25	rented accommodation	1	0	2	0	1	0	24	0	6	10	0	0	0	0	0	34	1	5	0	0	42	0	1	1	1
700	University	25	TVET campus hostel/room	0	1	2	0	2	1	13		3	1			0	0	0	47	1	2	0	0	84	1	1	1	0
701	University	25	TVET campus hostel/room	0	0	2	0	8	1	11		0	0			0	0	0	3	0	0	0	0	0	0	0	0	0
702	University	25	TVET campus hostel/room	1	0	2	1	0	0	18	0	3	2	0	0	0	1	0	11	0	2	0	0	13	0	1	1	0
703	University	25	TVET campus hostel/room	1	0	2	2	0	0	27	0	0	0	0	1	0	1	1	14	0	0	0	0	49	0	1	1	0
704	University	25	TVET campus hostel/room	1	0	2	0	0	0	17	1	1	0	0	0	0	0	0	12	0	0	1	1	0	0	1	1	0
705	University	25	TVET campus hostel/room	1	1	2	1	3	1	29	1	4	0	0	1	0	1	1	25	1	4	1	0	54	0	2	1	1
706	University	25	rented accommodation	1	0	2	4	1	0	30	1	2	3	1	0	0	1	0	16	0	2	0	0	28	0	2	1	0
707	University	25	family home	0	0	2	2	2	1	16		0	0			0	1	0	27	1	0	0	0	12	0	0	0	0
708	University	26	TVET campus hostel/room	1	0	2	1	0	0	13	1	1	0	0	0	0	1	0	24	1	2	0	0	54	0	1	1	0
709	University	26	TVET campus hostel/room	1	0	2	0	8	1	15	0	3	0	0	0	0	0	0	21	1	2	1	1	32	0	1	1
710	University	26	TVET campus hostel/room	0	0	2	1	7	1	18	0	0	0	0	0	0	1	0	15	0	3	0	0	44	0	1	1	1
711	University	26	TVET campus hostel/room	1	0	2	0	9	1	18	0	5	1	0	0	0	0	0	20	0	2	0	0	38	0	1	1	0
712	University	26	TVET campus hostel/room	1	0	2	2	0	0	16	0	1	1	0	0	0	1	0	5	0	0	0	0	8	0	1	1	0
713	University	26	TVET campus hostel/room	1	0	2	0	1	0	16	0	0	0	0	0	0	0	0	13	0	4	2	1	4	0	2	1	1
714	University	26	TVET campus hostel/room	1	0	2	0	1	0	25	1	2	1	0	0	0	0	0	38	1	0	1	1	61	1	1	1	0
715	University	26	TVET campus hostel/room	1	0	2	0	0	0	16	0	0	0	0	0	0	0	0	16	0	2	0	0	0	0	1	1	0
716	University	26	TVET campus hostel/room	1	0	2	2	2	1	14	0	7	1	0	0	1	1	1	32	1	3	2	1	60	1	2	1	1
717	University	26	TVET campus hostel/room	1	0	2	0	2	1	13	0	0	0	0	0	0	0	0	11	0	2	0	0	33	0	1	1	0
718	University	26	TVET campus hostel/room	1	0	2	0	2	1	23	0	1	4	0	0	0	0	0	24	1	4	0	0	35	0	1	1	1
719	University	26	TVET campus hostel/room	1	0	2	0	1	0	25	0	0	0	0	0	0	0	0	8	0	0	0	0	3	0	1	1	0
720	University	26	TVET campus hostel/room	1	0	2	0	0	0	14	0	0	0	0	0	0	0	0	9	0	2	0	0	9	0	1	1	0
721	University	26	TVET campus hostel/room	1	0	2	0	1	0	20	1	4	1	0	0	0	0	0	12	0	3	1	1	10	0	1	1	1
722	University	26	TVET campus hostel/room	1	0	2	4	0	0	16	0	0	10	0	0	0	1	0	6	0	3	0	0	8	0	1	1	1
723	University	26	rented accommodation	0	0	2	0	3	1	26	0	0	0	0	0	0	0	0	24	1	0	0	0	29	0	1	1	0
724	University	26	rented accommodation	1	0	2	0	1	0	16	0	3	2	0	0	0	0	0	12	0	0	0	0	2	0	1	1	0
725	University	26	family home	1	0	2	3	0	0	18	0	0	0	0	1	1	1	1	20	0	0	0	0	46	0	2	1	0
726	University	26	family home	1	0	2	0	9	1	17	0	1	1	0	0	0	0	0	17	0		1	1	2	0	1	1
727	University	26	TVET campus hostel/room	1	0	2	2	0	0	11	0	2	1	0	1	0	1	1	37	1	0	0	0	31	0	2	1	0
728	University	26	TVET campus hostel/room	1	0	2	1	0	0	20	0	2	0	0	1	0	1	1	14	0	0	0	0	14	0	1	1	0
729	University	26	rented accommodation	1	0	2	2	0	0	20	0	8	8	0	0	0	1	0	7	0	3	0	0	18	0	1	1	1
730	University	26	rented accommodation	1	0	2	0	3	1	18	0	0	3	0	0	0	0	0	10	0	0	0	0	0	0	1	1	0
731	University	26	TVET campus hostel/room	1	0	2	0	0	0	20	0	0	0	0	0	0	0	0	12	0	0	0	0	0	0	1	1	0
732	University	26	rented accommodation	1	0	2	0	2	1	15	0	0	0	0	0	0	0	0	11	0	2	2	1	11	0	1	1	0
733	University	26	rented accommodation	0	0	2	1	4	1	13	0	6	8	0	0	0	1	0	20	0	5	0	0	13	0	1	1	1
734	University	26		1	0	2	0	0	0	19	1	2	0	0	0	0	0	0	17	0	0	0	0	10	0	2	1	0
735	University	27	family home	1	0	2	0	0	0	26	1	6	4	1	0	0	0	0	27	1	0	1	1	35	0	2	1	0
736	University	27	TVET campus hostel/room	1	0	2	0	4	1	21	0	3	3	1	0	0	0	0	8	0	3	1	1	2	0	1	1	1
737	University	27	TVET campus hostel/room	1	1	2	6	5	1	12	1	1	1	1	0	0	1	0	36	1	2	4	1	60	1	2	1	0
738	University	27	TVET campus hostel/room	1	0	2	0	4	1	23	0	0	0	0	0	0	0	0	18	0	0	1	0	26	0	0	0	0
739	University	27	TVET campus hostel/room	1	1	2	15	3	1		1	5	0	0	0	0	1	0				0	0	78	1	2	1
740	University	27	TVET campus hostel/room	1	1	2	8		1	35	1	4	8	1	1	0	1	1	49	1	0	1	1	83	1	1	1	0
741	University	27	TVET campus hostel/room	1	0	2	4	7	1	16	0	6	1	0	0	0	1	0	45	1	0	1	1	74	1	0	0	0
742	University	27	TVET campus hostel/room	0	0	2	0	4	1	15	0	0	0	0	0	0	0	0	20	0	3	0	0	33	0	1	1	0
743	University	27	rented accommodation	1	0	2	1	0	0	19	0	0	0	0	0	0	1	0	3	0	0	0	0	2	0	0	0	0
744	University	27	rented accommodation	1	0	2	0	0	0	15	0	1	0	0	0	0	0	0	3	0	3	1	1	3	0	1	1	1
745	University	27	rented accommodation	1	0	2	0	0	0	14	0	1	0	0	0	0	0	0	6	0	3	0	0	9	0	1	1	0
746	University	27	family home		0	2	0	0	0	11		0	0			0	0	0	9	0	2	0	0	11	0	1	1	0
747	University	27		1	0	2	0	0	0	14	0	0	0	0	0	0	0	0	19	0	0	0	0	0	0	1	1	0
748	University	27	TVET campus hostel/room	1	0	2	5	3	1	19	0	1	1	0	0	0	1	0	20	0	0	1	1	19	0	2	1	0
749	University	27	TVET campus hostel/room	1	0	2	2	0	0	26	0	2	6	0	0	0	1	0	16	0	3	0	0	25	0	1	1	1
750	University	28	TVET campus hostel/room	1	0	2	0	0	0	13	0	0	0	0	0	0	0	0	12	0	2	1	0	6	0	1	1	0
751	University	28	TVET campus hostel/room	0		2	0	2	1	16	1	3	0	0	0	0	0	0							0	1	1
752	University	28	rented accommodation	1	0	2	1	5	1	19	0	4	3	0	0	0	1	0	30	1	4	1	1	37	0	2	1	1
753	University	28	TVET campus hostel/room	1	0	2	0	0	0	22	0	3	10	0	0	0	0	0	4	0	0	2	0	7	0	1	1	0
754	University	28	TVET campus hostel/room	1	0	2	0	3	1	20	0	0	0	0	0	0	0	0	12	0	0	0	0	2	0	1	1	0
755	University	28	TVET campus hostel/room	1	1	2	0	0	0	14	1	2	0	0	0	0	0	0	46	1	2	1	0	61	1	1	1	0
756	University	29	rented accommodation	1	0	2	0	0	0	13	0	0	0	0	0	0	0	0	6	0	0	0	0	0	0	1	1	0
757	University	29	TVET campus hostel/room	0	0	2	6	2	0	28	0	8	7	0	0	0	1	0	38	1	5	2	1	49	0	2	1	1
758	University	29	TVET campus hostel/room	1	0	2	1	2	1	20	1	1	0	0	0	0	1	0	14	0	0	0	0	3	0	1	1	0
759	University	29	rented accommodation	1	0	2	0	6	1	35	1	8	10	1	1	0	0	1	37	1	0	0	0	61	1	0	0	0
760	University	29	rented accommodation	0	0	2	2	4	1	14	0	1	0	0	0	1	1	1	38	1	2	1	1	57	0	1	1	0
761	University	29	rented accommodation	1	0	2	1	1	0	13	0	0	0	0	0	0	1	0	11	0	3	0	0	26	0	1	1	1
762	University	29	rented accommodation	1	0	2	1	0	0	20	0	1	3	1	0	0	1	0	3	0	5	0	0	4	0	1	1	1
763	University	30	TVET campus hostel/room	1	0	2	0	0	0	23	1	2	0	0	0	0	0	0	13	0	3	0	0	9	0	1	1	1
764	University	30	TVET campus hostel/room	0	1	2	1	0	0	27	1	3	0	0	1	0	1	1	57	1	0	2	1	90	1			0
765	University	30	TVET campus hostel/room		0	2	2	7	1	18		3	4			0	1	0	16	0	5	3	1	25	0	0	0	1
766	University	30	TVET campus hostel/room	1	0	2	2	1	0	22	1	2	0	0	1	1	1	1	40	1	4	3	1	87	1	2	1	1
767	University	30	TVET campus hostel/room	1	0	2	0	9	1	19	0	0	0	0	0	0	0	0	18	0	0	0	0	3	0			0
768	University	30	rented accommodation	0	0	2	2	0	0	14	0	0	8	0	0	0	1	0			0	0	0	24	0	0	0	0
769	University	30	rented accommodation	0		2	0	1	0	22	0	0	1	0	0	0	0	0	11	0	3	1	1	4	0	2	1	1
770	University	30	TVET campus hostel/room	0	0	2	0	0	0	28	0	5	4	0	0	0	0	0	8	0	0	0	0	31	0	2	1	0
771	University		rented accommodation	1	0		0	1	0	25	0	3	1	0	0	0	0	0			0	0	0	48	0	2	1	0
772	University		TVET campus hostel/room	0	0		0	1	0	23	0	0	0	0	0	0	0	0	13	0	2	0	0	0	0	0	0	0
773	University		rented accommodation	1	0		0	2	0	22	0	0	0	0	0	0	0	0	6	0	2	0	0	4	0	1	1	0
774	University		rented accommodation	0	0		2	3	1	24	0	0	0	0	0	1	1	1	7	0	0	0	0	23	0	0	0	0
775	tvet college	22	family home		0	1	0	0	0	27		3	0			0	0	0	31	1	3	1	0	29	0	1	1	1
776	tvet college	21	family home		0	1	0	0	0	23		0	0			0	0	0	17	0	0	0	0	2	0	1	1	0
777	tvet college	21	family home	0	0	1	2	0	0	29	0	3	6	0	0	0	1	0	20	0	3	0	0	55	0	1	1	1
778	tvet college	22	TVET campus hostel/room	1	0	1	0	1	0	17	0	2	2	1	1	0	0	1	13	0	0	0	0	26	0	1	1	0
779	tvet college	19	rented accommodation	1	0	1	0	0	0	26	0	2	0	0	0	0	0	0	11	0	0	1	0	29	0	1	1	0
780	tvet college	22	family home	1	1	1	0	1	0	26	1	3	1	1	1	0	0	1	32	1	4	0	0	53	0	2	1	1
781	tvet college	20	family home	1	1	1	0	0	0	18	0	0	0	0	0	0	0	0	30	1	0	0	0	0	0	1	1	0
782	tvet college	21	TVET campus hostel/room	0	0	1	0	0	0	11		0	0			0	0	0	19	0	0	1	0	66	1	0	0	0
783	tvet college	21	rented accommodation	1	0	1	5	2	1	13	0	1	0	0	0	0	1	0	35	1	0	1	1	25	0	1	1	0
784	tvet college	24	family home	1	0	1	0	1	0	16	0	0	0	0	0	0	0	0	12	0	3	0	0	11	0	1	1	1
785	tvet college	20	TVET campus hostel/room	1	0	1	1	0	0	26	0	0	0	0	1	0	1	1	18	0	0	0	0	18	0	1	1	0
786	tvet college	23	family home	1	0	1	0	0	0	24	0	0	0	0	0	0	0	0	14	0	0	0	0	11	0	1	1	0
787	tvet college	20	family home	1	0	1	0	0	0	21	0	1	0	0	0	0	0	0	16	0	0	1	0	27	0	1	1	0
788	tvet college	25	family home	1	0	2	1	2	1	24	1	1	0	0	0	0	1	0	19	0	0	0	0	16	0	1	1	0
789	tvet college	25	family home	1	0	2	0	3	1	12	0	0	0	0	0	0	0	0	17	0	0	1	1	4	0	1	1	0
790	tvet college	19	rented accommodation	1	0	1	1	5	1	19	1	3	2	1	1	1	1	1	13	0	3	0	0	37	0	2	1	0
791	tvet college	24	family home	1	0	1	0	1	0	22	0	1	8	0	0	0	0	0	17	0	5	0	0	12	0	2	1	1
792	tvet college	22	family home	1	0	1	0	3	1	34	1	5	10	1	0	0	0	0	33	1	3	1	0	70	1	2	1	1
793	tvet college	22	rented accommodation	1	0	1	4	7	1	18	0	2	0	0	1	1	1	1	20	0	0	0	0	4	0	2	1	0
794	tvet college	24	TVET campus hostel/room	1	0	1	0	1	0	21	1	2	1	0	0	0	0	0	25	1	0	0	0	46	0	1	1	0
795	tvet college	25	family home	1	0	2	4	0	0	22	1	4	10	1	1	0	1	1	25	1	5	0	0	61	1	2	1	1
796	tvet college	19	family home	1	1	1	12		0	30	1	6	1	1	1	1	1	1	46	1	3	3	1	50	0	2	1	1
797	tvet college	21	rented accommodation	1		1	10	0	0	37	1	7	8	1	1	1	1	1	38	1	3	1	1	50	0	2	1	1
798	tvet college	21	family home	1	0	1	2	0	0	21	1	5	8	1	0	0	1	0	15	0	0	1	0	17	0	1	1	0
799	tvet college	24	family home	1	0	1	1	2	1	34	1	8	10	0	0	0	1	0	22	1	3	0	0	52	0	2	1	1
800	tvet college	30	family home	1	0	2	1	1	0	28	0	4	0	0	1	0	1	1	21	1	0	0	0	34	0	1	1	0
801	tvet college	29	family home	1	0	2	0	2	1	21	0	0	0	0	0	0	0	0	9	0	0	0	0	0	0	1	1	0
802	tvet college	24	rented accommodation	1	0	1	12	6	1	22	1	1	6	1	1	0	1	1	35	1	5	1	1	72	1	2	1	1
803	tvet college	26	family home	1	0	2	13	3	1	14	0	2	0	0	0	0	1	0	47	1	3	1	0	70	1	2	1	1
804	tvet college	20	TVET campus hostel/room	1	0	1	1	0	0	26	0	1	7	1	0	0	1	0	7	0	3	3	1	0	0	1	1	1
805	tvet college	21	TVET campus hostel/room	1	0	1	1	1	0	26	1	2	2	1	1	0	1	1	8	0	3	0	0	14	0	2	1	1
806	tvet college	21	family home	1	0	1	1	2	1	24	0	0	0	0	0	0	1	0	17	0	0	0	0	18	0	1	1	0
807	tvet college	25	rented accommodation	1	1	2	3	0	0	22	0	1	1	0	0	0	1	0	13	0	3	0	0	8	0	1	1	0
808	tvet college	22	family home	1	0	1	4	0	0		0	0	1	0	0	0	1	0							0	2	1
809	tvet college	25	TVET campus hostel/room	1	0	2	1	3	1	11	0	1	2	0	0	0	1	0	32	1	0	1	0	48	0	2	1	0
810	tvet college	25	family home	1	0	2	0	0	0	23	1	4	4	0	0	0	0	0	9	0	4	1	1	11	0	2	1	1
811	tvet college	23	family home			1	3	4	1							0	1	0							0
812	tvet college	19	family home	1	0	1	0	0	0	25	0	0	0	0	0	0	0	0	31	1	0	0	0	57	0	1	1	0
813	tvet college	19	TVET campus hostel/room	1	1	1	0	2	0	19	0	0	0	0	0	0	0	0	12	0	0	1	0	62	1	1	1	0
814	tvet college	28	rented accommodation	1	1	2	5	6	1	28	1	3	2	0	0	0	1	0	25	1	0	0	0	38	0	2	1	0
815	tvet college	20	TVET campus hostel/room	1	1	1	2	0	0	21	1	3	1	1	1	0	1	1	23	1	4	0	0	54	0	1	1	1
816	tvet college	21	TVET campus hostel/room	1	0	1	1	0	0	18	1	2	3	1	1	0	1	1	22	1	3	0	0	50	0	2	1	1
817	tvet college	21	family home	1	1	1	0	2	1	27	0	0	0	0	0	0	0	0	33	1	0	1	0	15	0	1	1	0
818	tvet college	23	TVET campus hostel/room	1	0	1	6	1	0	33	0	2	1	0	0	0	1	0	16	0	2	3	1	30	0	1	1	0
819	tvet college	18	family home	1	0	1	3	1	0	22	1	3	1	0	1	1	1	1			5	1	1	39	0	2	1	1
820	tvet college	19	family home	1	0	1	1	1	0	19	1	1	0	0	0	0	1	0							0	1	1
821	tvet college	17	TVET campus hostel/room	1	0	1	2	0	0	29	0	3	2	0	0	0	1	0	23	1	2	0	0	25	0	2	1
822	tvet college	29	TVET campus hostel/room	1	0	2	3	0	0	21	1	4	1	0	0	0	1	0	3	0	4	1	1	15	0	1	1	1
823	tvet college	19	family home	1	1	1	6	3	1	26	0	8	3	1	0	0	1	0	45	1	3	1	1	71	1	1	1	1
824	tvet college	20	TVET campus hostel/room	1	0	1	1	0	0	31	1	1	1	1	1	0	1	1	8	0	3	0	0	10	0	1	1	1
825	tvet college	28	family home	1	0	2	0	2	1	20	0	1	0	0	0	0	0	0	10	0	0	0	0	12	0	1	1	0
826	tvet college	21	family home	1	0	1	1	4	1	21	0	2	1	0	0	0	1	0	6	0	0	0	0	34	0	1	1	0
827	tvet college	19	family home	1	1	1	1	2	1	19	1	1	0	0	0	0	1	0	28	1	3	1	0	61	1	1	1	1
828	tvet college	18	family home	1	0	1	1	0	0	23	1	1	0	0	1	0	1	1	27	1	3	1	0	47	0	1	1	1
829	tvet college	20	family home	1	0	1	3	1	0	24	0	1	1	0	0	0	1	0	16	0	3	0	0	5	0	2	1	1
830	tvet college	28	family home	1	1	2	0	3	1	17	0	4	2	0	0	0	0	0	29	1	3	0	0	31	0	2	1	1
831	tvet college	28	family home	1	0	2	2	3	1	26	0	1	1	0	0	0	1	0	11	0	0	1	0	11	0	1	1	0
832	tvet college	21	family home	1	1	1	0	0	0	16	1	1	0	0	0	0	0	0			3	1	1	54	0	0	0	1
833	tvet college	20	family home	1	0	1	0	1	0	18	0	2	0	0	0	0	0	0	11	0	3	0	0	1	0	1	1	1
834	tvet college	18	TVET campus hostel/room	1	1	1	2	0	0	27	1	4	2	1	1	1	1	1			3	1	0	27	0	1	1	1
835	tvet college	18	family home	1	0	1	11	0	0	28	1	2	2	1	1	0	1	1	22	1	2	2	1	32	0	2	1	0
836	tvet college	20	family home	1	0	1	0	0	0	21	1	2	2	0	0	0	0	0	17	0	2	1	1	43	0	1	1	0
837	tvet college	26	family home		0	2	0	0	0	23		0	0			0	0	0	16	0	0	0	0	0	0	1	1	0
838	tvet college	19	TVET campus hostel/room	1	0	1	1	0	0	15	0	1	0	0	0	0	1	0	9	0	0	1	0	42	0	1	1	0
839	tvet college	22	family home	1	0	1	0	0	0	22	1	6	2	0	0	0	0	0	9	0	3	0	0	30	0	1	1	1
840	tvet college	25	family home	1	0	2	0	6	1	30	0	3	3	0	0	0	0	0			0	0	0	21	0	1	1	0
841	tvet college	20	family home	1	1	1	0	0	0	22	0	0	2	1	0	0	0	0	35	1	0	0	0	0	0	1	1	0
842	tvet college	20	family home	0	0	1	0	2	0	37	1	4	0	0	0	0	0	0	17	0	0	1	0	12	0	0	0	0
843	tvet college	25	TVET campus hostel/room	1	1	2	15	0	0	32	1	7	10	1	1	0	1	1	29	1	3	2	1	90	1	2	1	1
844	tvet college	24	family home	1	0	1	0	1	0	17	0	0	0	0	1	0	0	1	11	0	0	1	1	19	0	1	1	0
845	tvet college	22	family home	1	1	1	0	2	1	24	0	0	0	0	0	0	0	0	18	0	4	0	0	29	0	1	1	1
846	tvet college	19	rented accommodation	1	0	1	0	3	1	24	1	1	2	1	0	0	0	0	32	1	3	0	0	46	0	2	1	1
847	tvet college	23	family home	1	0	1	0	0	0	21	1	3	1	1	0	0	0	0	2	0	3	0	0	3	0	2	1	1
848	tvet college	25	rented accommodation	1	0	2	3	1	0	24	0	4	1	1	0	0	1	0	23	1	0	1	0	8	0	2	1	0
849	tvet college	22	family home	1	1	1	0	0	0	19	0	0	0	0	0	0	0	0	22	1	0	0	0	2	0	1	1	0
850	tvet college	25	rented accommodation	1	0	2	0	2	1	16	0	1	0	0	0	0	0	0	4	0	3	0	0	20	0	1	1	1
851	tvet college	21	rented accommodation	1	0	1	4	6	1	25	1	4	0	0	1	0	1	1	30	1	3	0	0	24	0	0	0	1
852	tvet college	20	rented accommodation	1		1	2	0	0	30	0	0	3	0	0	0	1	0							0	1	1
853	tvet college	24	family home	1	0	1	0	0	0	16	0	0	0	0	0	0	0	0	11	0	0	0	0	0	0	1	1	0
854	tvet college	21	family home	1	0	1	1	0	0	15	0	0	0	0	0	0	1	0	10	0	0	1	0	13	0	0	0	0
855	tvet college	21	TVET campus hostel/room	1	0	1	0	2	1	23	0	0	0	0	1	0	0	1	26	1	1	1	1	49	0	1	1
856	tvet college	22	family home		1	1	2	0	0	28		3	1			0	1	0	21	1	5	3	1	23	0	2	1	1
857	tvet college	21	family home	1	1	1	0	1	0	15	0	0	0	0	0	0	0	0	27	1	0	0	0	40	0	0	0	0
858	tvet college	20	family home	1	0	1	1	1	0	22	1	3	0	0	0	0	1	0	34	1	3	0	0	51	0	1	1	1
859	tvet college	21	family home	1	0	1	0	0	0	23	0	0	0	0	0	0	0	0	8	0	0	0	0	0	0	0	0	0
860	tvet college	21	family home	0	0	1	0	0	0	21	0	1	0	0	0	0	0	0	20	0	0	0	0	32	0	0	0	0
861	tvet college	19	family home	1	1	1	0	2	1	29	0	2	0	0	1	0	0	1	42	1	0	0	0	40	0	2	1	0
862	tvet college	23	TVET campus hostel/room	1	0	1	0	1	0	24	1	5	6	1	1	0	0	1	20	0	0	0	0	24	0	1	1	0
863	tvet college	24	family home	0	0	1	0	3	0	22	1	3	4	1	1	0	0	1	27	1	0	0	0	37	0	1	1	0
864	tvet college	21	rented accommodation	1	0	1	0	1	0	13	0	0	0	0	0	0	0	0	14	0	0	0	0	21	0	0	0	0
865	tvet college	22	TVET campus hostel/room	0	1	1	2	3	1	31	0	0	0	0	0	0	1	0	18	0	4	0	0	34	0	0	0	1
866	tvet college	25	family home	1	0	2	0	6	1	13	0	0	0	0	0	0	0	0	10	0	0	0	0	0	0	0	0	0
867	tvet college	20	rented accommodation	1	0	1	1	1	0	18	0	0	1	1	1	0	1	1	12	0	3	0	0	9	0	2	1	1
868	tvet college	22	rented accommodation			1	2	3	1							0	1	0							0
869	tvet college	22	family home	1	1	1	0	0	0	20	0	0	0	0	0	0	0	0	10	0	3	0	0	2	0	1	1	1
870	tvet college	22	family home	0	0	1	6	3	1	24	0	2	8	0	0	0	1	0	16	0	3	1	0	30	0	0	0	1
871	tvet college	22	rented accommodation	1	1	1	17	6	1		0	4	3	0	1	1	1	1	30	1	0	1	0	56	0	2	1	0
872	tvet college	21	family home	1	0	1	3	5	1	15	0	8	4	0	0	1	1	1	36	1	3	1	0	66	1	2	1	0
873	tvet college	23	family home	1	0	1	0	1	0	28	1	2	1	1	0	0	0	0	45	1	3	1	0	25	0	2	1	1
874	tvet college	22	family home	1	0	1	1	3	0	27	0	0	0	0	1	0	1	1	10	0	3	0	0	0	0	1	1	1
875	tvet college	21	family home	1	0	1	0	0	0	13	0	0	1	0	0	0	0	0	18	0	3	0	0	16	0	1	1	1
876	tvet college	22	family home	1	0	1	2	0	0	29	1	3	5	1	1	1	1	1	20	0	4	0	0	25	0	2	1	1
877	tvet college	20	family home	0	0	1	0	2	0	21	0	0	0	0	0	1	0	1	10	0	0	0	0	10	0	0	0	0
878	tvet college	27		1	0	2	0	0	0	18	0	0	0	0	0	0	0	0	22	1	0	1	0	17	0	2	1	0
879	tvet college	21	family home	1	0	1	3	3	1	29	1	1	0	0	1	0	1	1	22	1	2	3	1	42	0	2	1	0
880	tvet college	20	family home	1	1	1	0	4	1	28	1	1	0	0	0	0	0	0	13	0	0	1	0	47	0	1	1	0
881	tvet college	21	TVET campus hostel/room	1	0	1	0	0	0	24	0	0	0	0	0	0	0	0	21	1	0	1	1	26	0	2	1	0
882	tvet college	23	family home		0	1		1	0	32		0	0			0	0	0	11	0	0	0	0	31	0			0
883	tvet college	20	TVET campus hostel/room	1	1	1	0	1	0	22	0	0	0	0	0	0	0	0	22	1	0	0	0	0	0	1	1	0
884	tvet college	21	rented accommodation	1	0	1	2	1	0	29	0	3	2	0	0	0	1	0			3	0	0	35	0	2	1	1
885	tvet college	22	rented accommodation	1		1	2	9	1	21	1	4	1	1	1	1	1	1							0	2	1
886	tvet college	19	TVET campus hostel/room	1	0	1	3	0	0	17	0	0	0	0	0	0	1	0	23	1	4	0	0	20	0	2	1	1
887	tvet college	20	family home	0	0	1	0	5	1	11		0	0			0	0	0	35	1	0	0	0	8	0	0	0	0
888	tvet college	22	family home	1	0	1	7	0	0	32	0	0	0	0	0	0	1	0	14	0	0	0	0	15	0	1	1	0
889	tvet college	19	family home	1	0	1	0	0	0	15	0	0	0	0	0	0	0	0	5	0	2	0	0	5	0	0	0	0
890	tvet college	22	rented accommodation	1	0	1	4	3	1	24	0	0	2	1	0	0	1	0			0	1	0	22	0			0
891	tvet college	21	TVET campus hostel/room	1	0	1	1	0	0	29	0	2	2	0	0	0	1	0	10	0	0	0	0	7	0	1	1	0
892	tvet college	23	family home	1	0	1	1	2	0	17	0	1	0	0	0	0	1	0	20	0	0	0	0	20	0	1	1	0
893	tvet college	23	family home	1	0	1	0	5	1	23	0	1	3	0	1	0	0	1	28	1	0	1	1	38	0	1	1	0
894	tvet college	22	rented accommodation	1	0	1	1	5	1	20	0	0	0	0	0	0	1	0	23	1	0	3	1	31	0	2	1	0
895	tvet college	22	rented accommodation	1	0	1	0	0	0	29	1	5	0	0	0	0	0	0	26	1	0	2	0	25	0	1	1	0
896	tvet college	22	family home	1	0	1	1	1	0	24	1	1	2	1	0	0	1	0	23	1	1	0	0	39	0	2	1
897	tvet college	24	family home		0	1	3	1	0	29		8	4			0	1	0	7	0	0	2	0	6	0	2	1	0
898	tvet college	20	family home	1	0	1	0	2	0	25	0	3	7	1	0	0	0	0	19	0	0	2	0	21	0	1	1	0
899	tvet college	21	family home	0	0	1	0	5	1	17	0	0	0	0	1	0	0	1			0	0	0	23	0	1	1	0
900	tvet college	21	family home	1	0	1	0	0	0	16	0	1	0	0	0	0	0	0	32	1	0	0	0	52	0	1	1	0
901	tvet college	20	family home	1	0	1	5	1	0	28	0	0	0	0	0	0	1	0	22	1	2	0	0	43	0	2	1
902	tvet college	22	family home	1	0	1	1	0	0	23	1	2	0	0	0	0	1	0	19	0	0	0	0	24	0	1	1	0
903	tvet college	24	family home	1	0	1	0	2	1	26	0	1	1	0	0	0	0	0	29	1	0	0	0	27	0	1	1	0
904	tvet college	24	family home	1	0	1	0	0	0	26	0	1	1	0	0	0	0	0	13	0	0				0	1	1	0
905	tvet college	22	family home	1	1	1	0	6	1	28	0	2	1	0	0	0	0	0	48	1	2	0	0	30	0	1	1	0
906	tvet college	27	family home	1	0	2	0	1	0	20	0	0	0	0	0	0	0	0	19	0	0	0	0	48	0	1	1	0
907	tvet college	22	TVET campus hostel/room	1	1	1	0	0	0	11	1	2	1	1	1	1	0	1	47	1	2	0	0	60	1	1	1	0
908	tvet college	21	family home	1	1	1	0	0	0	23	0	0	7	1	0	0	0	0			1		0	19	0	1	1
909	tvet college	23	family home	1	0	1	0	0	0	22	0	0	0	0	1	0	0	1	9	0	4	0	0	6	0	1	1	1
910	tvet college	21	family home	1	0	1	5	1	0	27	0	1	0	0	1	0	1	1	26	1	0	0	0	41	0	1	1	0
911	tvet college	20	family home	1	0	1	2	5	1	18	0	0	0	0	0	0	1	0	34	1	3	0	0	32	0	1	1	1
912	tvet college	21	family home	1	0	1	2	0	0		0	0	0	0	0	0	1	0			3	0	0	28	0	1	1	1
913	tvet college	19	family home	1	0	1	2	0	0	22	1	2	2	1	1	0	1	1	15	0	0	0	0	20	0	1	1	0
914	tvet college	21	TVET campus hostel/room	1	0	1	3	3	1	25	0	2	3	0	0	0	1	0	22	1	0	2	0	25	0	2	1	0
915	tvet college	23	family home	1	0	1	0	1	0	24	0	1	0	0	0	0	0	0	8	0	3	0	0	0	0	2	1	1
916	tvet college	22	family home	1	0	1	0	0	0	14	0	0	0	0	0	0	0	0	11	0	0	0	0	1	0	0	0	0
917	tvet college	21	rented accommodation	0	1	1	9	6	1	25	0	0	0	0	1	1	1	1	26	1	0	0	0	40	0	2	1	0
918	tvet college	21	rented accommodation	1	1	1	1	0	0	34	1	4	3	1	0	0	1	0	30	1	4	2	1	54	0	2	1	1
919	tvet college	22	rented accommodation	1	0	1	2	3	1	28	0	0	0	0	0	0	1	0	22	1	0	0	0	16	0	1	1	0
920	tvet college	21	family home	1	0	1	0	2	1	25	0	3	0	0	0	0	0	0	29	1	0	0	0	28	0	2	1	0
921	tvet college	22	family home	0	0	1	7	5	1	30	1	2	3	1	0	0	1	0			4	3	1	36	0	2	1	1
922	tvet college	21	family home	1	0	1	4	4	1	34	0	0	0	0	0	0	1	0	12	0	2	4	1	0	0	2	1	0
923	tvet college	21	rented accommodation	1		1	7	7	1		1	7	9	1	1	0	1	1							0	2	1
924	tvet college	19	TVET campus hostel/room		1	1	8		1			1	3			0	1	0	24	1	0	0	0	37	0	0	0	0
925	tvet college	23	family home	1	0	1	0	4	1	15	0	0	2	1	0	0	0	0			0		1	68	1	1	1	0
926	tvet college		TVET campus hostel/room	1	0		3	1	0	27	1	1	3	1	1	0	1	1	22	1	5	3	1	17	0	2	1	1
927	tvet college	25	family home	1	0	2	8	5	1	28	0	6	4	0	0	0	1	0	21	1	0	0	0	29	0	1	1	0
928	tvet college	20	rented accommodation	0	0	1	0	1	0	18	0	0	0	0	0	0	0	0			0	0	0	5	0	0	0	0
929	tvet college	30	family home	1	0	2	3	0	0	20	0	1	2	1	0	0	1	0	26	1	5	0	0	44	0	2	1	1
930	tvet college	24	family home	1	0	1	0	2	1	24	1	7	7	1	0	0	0	0	26	1	5	0	0	64	1	2	1	1
931	tvet college	20	TVET campus hostel/room	1	0	1	1	5	1	22	0	0	0	0	0	0	1	0	27	1	4	1	0	41	0	1	1	1
932	tvet college	25	family home	1	0	2	7	0	0	20	1	1	0	0	1	0	1	1	30	1	2	0	0	53	0	1	1	0
933	tvet college	26	family home	1	0	2	0	0	0	32	1	6	3	0	0	0	0	0	28	1	3	1	1	40	0	2	1	1
934	tvet college	26	TVET campus hostel/room	1	1	2		0	0	23	0	1	0	0	0	0	1	0	10	0	3	0	0	5	0	1	1	1
935	tvet college	27	TVET campus hostel/room	1	0	2	0	2	1	27	1	4	3	0	0	0	0	0	21	1	5	0	0	37	0	2	1	1
936	tvet college	22	TVET campus hostel/room	1	1	1	0	4	1	14	0	0	0	0	0	0	0	0	21	1	3	0	0	29	0	2	1	1
937	tvet college	23	family home	1	0	1	2	0	0	31	1	5	3	1	0	0	1	0	14	0	3	0	0	11	0	1	1	1
938	tvet college	21	family home	1	1	1	0	0	0	15	1	1	0	0	0	0	0	0	25	1	5	0	0	37	0	1	1	1
939	tvet college	21	family home	1	1	1	2	0	0	20	1	2	0	0	0	0	1	0	25	1	4	1	0	29	0	1	1	1
940	tvet college	22	family home	1		1	6	0	0	26	0	0	1	0	0	0	1	0			2				0	1	1	0
941	tvet college	22	family home	1	1	1	1	6	1	25	1	3	4	1	1	1	1	1			2	2	1	51	0	1	1	0
942	tvet college	24	family home	1	0	1	6	0	0	22	1	1	2	1	0	0	1	0	11	0		0	0	30	0	2	1
943	tvet college	22	family home	1	0	1	5	0	0	26	1	5	2	0	0	0	1	0	12	0	5	0	0	22	0	2	1	1
944	tvet college	23	family home	1	0	1	1	2	1	26	1	5	2	1	1	1	1	1	15	0	3	1	0	54	0	2	1	1
945	tvet college	19	family home	1	0	1	0	0	0	11	0	1	0	0	0	0	0	0	35	1	2	0	0	27	0	0	0	0
946	tvet college	21	family home	1	1	1	0	1	0	23	1	1	0	0	1	0	0	1	17	0	3	0	0	27	0	2	1	1
947	tvet college	22	family home	1	0	1	0	2	1	20	0	0	1	0	0	0	0	0			0	0	0	18	0	2	1	0
948	tvet college	29	family home	1	0	2	0	2	1	26	1	2	4	1	0	0	0	0	21	1	0	0	0	23	0	2	1	0
949	tvet college	25	family home	1	0	2	0	0	0	26	1	4	4	1	0	0	0	0			1	0	0	9	0	1	1
950	tvet college	21	family home	1	0	1	5	1	0	34	1	5	5	1	1	1	1	1	23	1	3	0	0	36	0	2	1	1
951	tvet college	26	family home	1	0	2	0	0	0	25	1	4	4	0	0	0	0	0	39	1	3	1	1	42	0	2	1	1
952	tvet college	30		1	1	2	0	1	0	23	1	8	2	1	0	0	0	0	42	1	3	0	0	43	0	2	1	1
953	tvet college	23	family home	1	1	1	1	1	0	19	1	3	4	1	0	0	1	0	24	1	5	2	1	34	0			1
954	tvet college	22	family home	1		1	4	4	1	18	1	1	0	0	1	1	1	1							0	2	1
955	tvet college	22	rented accommodation	1	1	1	6	2	1	34	0	2	4	0	0	0	1	0	26	1		4	1	29	0	1	1
956	tvet college	24	family home	1	1	1	4	0	0	20	1	5	3	0	1	0	1	1	26	1	3	3	1	51	0	2	1	1
957	tvet college	23	family home	1	1	1	0	0	0	24	0	0	0	0	0	0	0	0	17	0	0	2	1	41	0	2	1	0
958	tvet college	22	rented accommodation	1	0	1	1	4	1	18	0	0	0	0	0	0	1	0	10	0	3	1	1	14	0	2	1	1
959	tvet college	22	rented accommodation	1	0	1	0	0	0	25	0	0	0	0	0	0	0	0	11	0	0	0	0	0	0	1	1	0
960	tvet college	23	family home	1	1	1	0	0	0	22	0	0	0	0	0	0	0	0	21	1	0	3	1	8	0	2	1	0
961	tvet college	24		1	1	1	9	5	1	22	1	7	8	1	1	1	1	1	27	1	0	3	1	45	0	2	1	0
962	tvet college	24	family home	1	0	1	3	0	0	21	0	0	0	0	0	0	1	0	14	0	3	0	0	10	0	1	1	1
963	tvet college	20	family home	1	0	1	1	0	0	16	0	0	0	0	0	0	1	0	13	0	3	0	0	4	0	1	1	1
964	tvet college	24	family home		0	1	7	3	1	27		4	6			0	1	0	31	1	0	2	1	50	0	2	1	0
965	tvet college	20	family home	1	0	1	0	1	0	14	0	0	0	0	1	0	0	1	13	0	3	0	0	0	0	2	1	1
966	tvet college	20	family home	1	0	1	4	0	0	17	0	0	0	0	1	0	1	1	10	0	3	1	1	20	0	1	1	1
967	tvet college	21	TVET campus hostel/room	1	1	1	1	0	0	18	1	2	0	0	0	1	1	1	30	1	0	0	0	54	0	1	1	0
968	tvet college	22	family home	1	0	1	3	4	1	25	1	3	3	1	0	0	1	0	21	1	0	0	0	34	0	1	1	0
969	tvet college	22	rented accommodation	1	1	1	9	4	1	26	0	0	2	0	0	0	1	0	25	1	0	0	0	49	0	1	1	0
970	tvet college	26	family home	1	1	2	0	4	1	44	1	3	0	0	1	1	0	1	26	1	4	2	1	22	0	2	1	1
971	tvet college	20	family home	1	0	1		7	1	24	0	2	6	0	1	0	1	1	27	1	0	3	1	23	0	2	1	0
972	tvet college	22	family home	1	1	1	0	4	1	21	0	0	0	0	1	0	0	1	18	0	0	0	0	12	0	1	1	0
973	tvet college	22	family home	1	0	1	1	6	1	14	0	4	7	1	0	0	1	0	33	1	0	0	0	50	0	2	1	0
974	tvet college	20	family home	1	0	1	0	0	0		0	0	0	0	0	0	0	0	34	1	2	1	0	3	0	0	0	1
975	tvet college	24	family home	1	1	1	0	3	0	24	1	2	0	0	0	0	0	0	14	0	0	0	0	12	0	1	1	0
976	tvet college	18	family home	1	0	1	2	0	0	24	1	3	3	0	0	0	1	0	28	1	4	0	0	39	0	1	1	1
977	tvet college	24	rented accommodation	1	1	1	0	5	1	18	0	0	0	0	0	0	0	0	28	1	0	1	1	37	0	1	1	0
978	tvet college	21	TVET campus hostel/room	1	1	1	0	1	0	11	0	3	0	0	0	0	0	0	29	1	2	2	1	24	0	0	0	0
979	tvet college	23	TVET campus hostel/room	1	1	1	7	2	1	26	1	3	3	1	0	0	1	0	23	1	2	2	1	54	0	2	1
980	tvet college	22	TVET campus hostel/room	1	1	1	1	1	0	25	1	5	4	0	0	0	1	0	19	0	3	0	0	21	0	1	1	1
981	tvet college	19	TVET campus hostel/room	1	0	1	1	4	1	33	0	4	4	0	1	1	1	1	35	1	0	1	0	48	0	1	1	0
982	tvet college	23	TVET campus hostel/room	1	1	1	5	3	1	25	0	4	2	0	0	0	1	0	23	1	3	0	0	42	0	2	1	1
983	tvet college	22	TVET campus hostel/room	1	1	1	0	0	0	16	0	0	0	0	1	0	0	1	32	1	3	0	0	73	1	2	1	1
984	tvet college	29	rented accommodation	1	0	2	0	2	1	15	0	0	0	0	0	0	0	0	16	0	3	0	0	52	0	2	1	0
985	tvet college		TVET campus hostel/room	1	1			3	1	33	0	2	0	0	0	1	1	1			3	1	1	59	0	2	1	1
986	tvet college	21	rented accommodation	1	1	1	13	6	1	21	1	5	1	0	1	0	1	1	37	1	3	0	0	60	1	1	1	1
987	tvet college	19	rented accommodation	1	0	1	1	0	0	12	0	0	0	0	0	0	1	0	13	0	3	0	0	3	0	1	1	1
988	tvet college	25	TVET campus hostel/room	1	0	2	0	1	0	14	0	1	0	0	0	0	0	0	14	0	0	0	0	2	0	2	1	0
989	tvet college	21	TVET campus hostel/room	1	1	1	1	4	1	24	0	0	2	0	0	0	1	0	24	1	0	1	0	1	0	1	1	0
990	tvet college	19	rented accommodation	1	0	1	3	7	1	15	1	5	4	1	0	0	1	0	33	1	2	2	1	38	0	1	1	0
991	tvet college	22	rented accommodation	1	1	1	5	4	1	32	1	2	1	0	0	0	1	0	31	1	0	1	0	47	0	0	0	0
992	tvet college	23	TVET campus hostel/room	1	1	1	3	3	1	29	1	3	4	1	0	0	1	0	27	1	3	2	1	48	0	2	1	1
993	tvet college	22	family home	1	0	1	0	0	0	21	0	0	0	0	0	0	0	0	15	0	0	1	1	9	0	1	1	0
994	tvet college	22	family home	1	0	1	1	1	0	23	1	3	0	0	0	0	1	0	13	0	4	1	0	22	0	1	1	1
995	tvet college		TVET campus hostel/room	1	1		6	2	1		1	3	3	1	1	0	1	1	29	1	5	1	1	46	0	2	1	1
996	tvet college	23	TVET campus hostel/room	1	0	1	0	3	1	19	1	1	0	0	0	0	0	0	14	0	3	1	0	15	0	1	1	1
997	tvet college	25	rented accommodation	1	1	2	3	7	1	25	1	8	10	1	1	1	1	1	46	1	2	0	0	80	1	2	1	0
998	tvet college	25	TVET campus hostel/room	1	0	2	1	2	1	28	1	6	7	1	0	0	1	0	27	1	3	3	1	42	0	1	1	1
999	tvet college	20	TVET campus hostel/room	1	0	1	0	1	0	18	0	0	0	0	0	0	0	0	10	0	3	0	0	1	0	1	1	1
1000	tvet college	21	rented accommodation	1	0	1	8	0	0	22	1	6	4	0	0	1	1	1	26	1	4	0	0	60	1	2	1	1
1001	tvet college	25	rented accommodation	1	1	2	0	6	1	32	1	6	6	1	1	0	0	1	29	1	2	1	1	49	0	2	1	0
1002	tvet college	23	family home	1	1	1	4	0	0	24	1	4	6	1	0	0	1	0	24	1	5	0	0	18	0	2	1	1
1003	tvet college		TVET campus hostel/room	1	0		0	0	0	14	1	2	0	0	0	0	0	0	16	0	3	0	0	28	0	2	1	1
1004	tvet college	20		1	0	1	0	1	0	19	0	0	2	1	1	1	0	1	13	0	2	0	0	39	0	1	1
1005	tvet college		rented accommodation	1	0		0	3	1	17	0	2	2	0	0	0	0	0	31	1	3	0	0	29	0	2	1	0
1006	tvet college	22	rented accommodation	1	1	1	4	1	0	28	1	3	3	1	0	0	1	0	29	1	5	3	1	40	0	2	1	1
1007	tvet college	21	rented accommodation	1	0	1	0	0	0	20	0	0	0	0	0	0	0	0	27	1	0	3	1	43	0	1	1	0
1008	tvet college	21	family home	1	1	1	3	6	1	14	1	4	2	0	0	0	1	0	18	0	0	1	0	37	0	2	1	0
1009	tvet college	22	family home	1	0	1	5	1	0	21	1	1	3	1	0	0	1	0	20	0	4	0	0	30	0	2	1	1
1010	tvet college	21	TVET campus hostel/room		0	1	0	1	0	22		2	1			0	0	0	19	0	3	0	0	2	0	2	1	0
1011	tvet college	21	rented accommodation	1	0	1	0	0	0	12	1	2	5	1	0	0	0	0	12	0	4	2	1	42	0	1	1	1
1012	tvet college	23	family home	1	1	1	5	6	1	29	0	0	0	0	1	0	1	1	20	0	0	0	0	0	0	1	1	0
1013	tvet college	19	rented accommodation	1	0	1	1	2	1	22	1	4	1	1	0	0	1	0	18	0	5	2	0	17	0	2	1	1
1014	tvet college	30	TVET campus hostel/room	1	1	2	0	0	0	30	1	1	0	0	1	0	0	1	16	0	0	4	1	15	0			0
1015	tvet college	19	rented accommodation	1	0	1	1	3	1	16	1	2	0	0	1	0	1	1	10	0	0	2	1	6	0	1	1	0
1016	tvet college	20	family home	1	0	1	0	4	1	29	1	2	2	0	0	0	0	0	23	1	0	2	1	7	0	1	1	0
1017	tvet college	18	TVET campus hostel/room	1	0	1	1	2	1	23	0	0	1	0	0	0	1	0	12	0	3	1	0	0	0	2	1	1
1018	tvet college	23	rented accommodation	1	0	1	0	2	0	31	0	2	0	0	1	0	0	1	18	0	3	0	0	35	0	2	1	1
1019	tvet college	23	rented accommodation	1	0	1	0	5	1	32	1	5	0	0	1	1	0	1	28	1	0	0	0	83	1	2	1	0
1020	tvet college	21	TVET campus hostel/room	1	1	1	0	0	0	13	0	0	0	0	0	0	0	0	27	1	0	1	1	7	0			0
1021	tvet college	23	family home	1	0	1	1	2	1	29	0	4	1	0	0	0	1	0	17	0	2	0	0	26	0	2	1	0
1022	tvet college	21	TVET campus hostel/room		0	1	3	3	1			3	2			0	1	0	16	0	0	0	0	47	0			0
1023	tvet college	17	rented accommodation	0	0	1	1	1	0	26	1	3	0	0	0	0	1	0	20	0	2	1	0	0	0	1	1	0
1024	tvet college	23	rented accommodation	1	0	1	0	2	1	22	0	0	0	0	0	0	0	0	13	0	5	0	0	0	0	1	1	1
1025	tvet college	26	rented accommodation	1	0	2	3	2	0	34	0	0	0	0	0	0	1	0	28	1	0	3	1	32	0	2	1	0
1026	tvet college	21	TVET campus hostel/room	1	0	1	1	0	0	29	1	3	2	1	1	1	1	1	15	0	3	0	0	45	0	2	1	1
1027	tvet college	20	rented accommodation	1	0	1	2	4	1	19	1	3	7	1	0	0	1	0	11	0	3	0	0	39	0	2	1	1
1028	tvet college	24	TVET campus hostel/room	1	1	1	0	8	1	19	0	2	0	0	0	0	0	0	26	1	0	1	1	39	0	1	1	0
1029	tvet college	23	rented accommodation	1	0	1	0	5	1	22	1	2	2	1	0	0	0	0	19	0	4	0	0	43	0	2	1	1
1030	tvet college	20	rented accommodation	1	0	1	0	4	1	14	1	1	2	1	0	0	0	0			3	0	0	68	1	1	1	0
1031	tvet college	24	TVET campus hostel/room	1	0	1	0	0	0	22	0	0	0	0	0	0	0	0	9	0	0	0	0	11	0	1	1	0
1032	tvet college	24	rented accommodation	1	1	1	4	2	1	39	1	4	3	1	1	0	1	1	31	1	3	0	0	73	1	2	1	1
1033	tvet college	19	TVET campus hostel/room	1	0	1	1	2	1	30	1	3	2	0	1	0	1	1	12	0	3	0	0	16	0	1	1	0
1034	tvet college	20	rented accommodation	1	0	1	0	3	1	23	0	0	1	0	0	0	0	0	5	0	0	4	1	38	0	1	1	0
1035	tvet college	21	rented accommodation	1	0	1	0	0	0	21	1	6	1	1	0	0	0	0			0	0	0	17	0	1	1	0
1036	tvet college	20	rented accommodation	1	0	1	0	0	0	18	0	3	8	0	0	0	0	0	7	0	2	0	0	2	0	1	1	0
1037	tvet college	21	TVET campus hostel/room	1	1	1	0	0	0	27	1	2	6	0	1	0	0	1	31	1	3	0	0	21	0	2	1	1
1038	tvet college	23	TVET campus hostel/room	1	0	1	0	1	0	30	1	6	7	1	1	0	0	1	30	1	0	0	0	32	0	1	1	0
1039	tvet college	25	family home	1	0	2	0	1	0		1	2	1	0	1	0	0	1	28	1	0	1	0	46	0	1	1	0
1040	tvet college	23		1	0	1	0	0	0	24	0	2	0	0	1	0	0	1	10	0	2	0	0	8	0	2	1	0
1041	tvet college		family home	1	0		3	0	0	21	1	1	0	0	1	0	1	1	19	0	0	3	1	28	0	1	1	0
1042	tvet college	25	TVET campus hostel/room	1	0	2	1	3	1	26	0	2	0	0	0	1	1	1	47	1	5	2	1	67	1	2	1	1
1043	tvet college	22	TVET campus hostel/room	1	0	1	4	4	1	29	1	2	2	0	1	1	1	1	17	0	4	0	0	2	0	2	1	1
1044	tvet college	21	rented accommodation	1	1	1	3	3	0	31	1	6	0	0	1	0	1	1	24	1	2	1	1	24	0	1	1	0
1045	tvet college	18	TVET campus hostel/room	1	0	1	0	2	0	21	1	4	4	1	1	0	0	1	14	0	2	1	0	14	0	2	1	0
1046	tvet college	21	TVET campus hostel/room	1	0	1	0	2	1	23	1	1	0	0	0	0	0	0	31	1	0	1	1	44	0	1	1	0
1047	tvet college	21	TVET campus hostel/room	1	1	1	1	6	1	31	1	7	6	1	1	1	1	1	42	1	2	1	1	74	1	2	1	0
1048	tvet college	18	rented accommodation	1	0	1	6	7	1	21	1	6	8	1	1	1	1	1	12	0	4	1	1	22	0	2	1	1
1049	tvet college	22	rented accommodation	1	0	1	0	0	0	19	0	3	3	0	0	0	0	0	10	0	2	0	0	24	0	1	1	0
1050	tvet college	25	family home	1	0	2	4	2	0	24	0	3	0	0	0	0	1	0	27	1	3	2	1	43	0	1	1	1
1051	tvet college	24	TVET campus hostel/room	1	0	1	0	0	0	20	1	3	1	1	1	0	0	1	27	1	3	0	0	41	0	1	1	1
1052	tvet college	25	family home	1	1	2	0	0	0	13	0	0	0	0	0	0	0	0	10	0	2	0	0	1	0	1	1	0
1053	tvet college	28	family home	1	0	2	1	1	0	16	1	8	8	1	1	0	1	1	23	1	0	0	0	56	0	2	1	0
1054	tvet college	20	family home	1	0	1	0	0	0	17	1	1	0	0	0	0	0	0	18	0	3	0	0	21	0	1	1	1
1055	tvet college	23	TVET campus hostel/room	1	0	1	5	0	0	20	0	0	1	1	1	0	1	1	22	1	2	0	0	25	0	2	1	0
1056	tvet college	19	TVET campus hostel/room	1	1	1	7	3	1	19	1	3	7	1	1	0	1	1	21	1	0	0	0	44	0	2	1	0
1057	tvet college	23	rented accommodation	1	0	1	1	2	1	21	1	2	3	0	0	0	1	0	20	0	5	0	0	30	0	2	1	1
1058	tvet college	25	TVET campus hostel/room	1	0	2	0	3	0	19	0	0	0	0	0	0	0	0	24	1	0	1	0	59	0	2	1	0
1059	tvet college	23	rented accommodation	1	1	1	0	8	1	22	0	0	0	0	0	0	0	0	33	1	2	0	0	55	0	1	1
1060	tvet college	20	TVET campus hostel/room	0	0	1	2	0	0	23	0	1	0	0	0	0	1	0	8	0	0	0	0	4	0	0	0	0
1061	tvet college	19	TVET campus hostel/room	1	0	1	1	2	0	21	0	2	0	0	0	0	1	0	26	1	0	0	0	46	0	0	0	0
1062	tvet college	21	TVET campus hostel/room	1	1	1	3	3	1	33	0	3	4	1	1	1	1	1	25	1	0	2	0	37	0	2	1	0
1063	tvet college	23	TVET campus hostel/room	1	1	1	13	6	1	22	1	4	6	1	0	0	1	0	52	1	0	1	1	75	1			0
1064	tvet college	21	family home	1	1	1	5	7	1	14	0	0	1	1	0	0	1	0	16	0	4	1	1	36	0	2	1	1
1065	tvet college	21	rented accommodation	1	0	1	0	2	1	17	0	2	0	0	0	0	0	0	29	1	0	0	0	21	0	0	0	0
1066	tvet college	21	TVET campus hostel/room	1	1	1	2	3	1	31	1	3	5	1	0	0	1	0	29	1	1	1	1	46	0	2	1	0
1067	tvet college	23	rented accommodation	1	0	1	0	1	0	30	0	1	0	0	1	0	0	1	25	1	4	0	0	31	0	2	1	1
1068	tvet college	23	rented accommodation	1	0	1	0	7	1	15	0	1	3	1	1	0	0	1	12	0	3	0	0	1	0	1	1	1
1069	tvet college	27	rented accommodation	1	0	2	0	2	1	19	0	2	1	0	0	0	0	0	18	0	0	0	0	6	0	1	1	0
1070	tvet college	21	rented accommodation	1	0	1	0	0	0	29	0	0	0	0	0	0	0	0	12	0	5	1	0	31	0	1	1	1
1071	tvet college	21	rented accommodation	1	1	1	0	1	0	17	1	5	2	1	0	0	0	0	3	0	5	0	0	19	0	1	1	1
1072	tvet college	22	family home	1	0	1	0	6	1	30	0	5	6	1	0	0	0	0	27	1	0	0	0	44	0	2	1	0
1073	tvet college	21	rented accommodation	1	0	1	4	4	1	13	0	4	0	0	0	1	1	1	19	0	2	0	0	26	0	2	1	0
1074	tvet college	23	family home	1	0	1	0	1	0	18	0	0	0	0	0	0	0	0	3	0	0	0	0	0	0	1	1	0
1075	tvet college	18	rented accommodation	1	1	1	1	1	0	25	1	8	8	1	0	0	1	0	13	0	4	0	0	4	0	2	1	1
1076	tvet college	20	rented accommodation	1	0	1	0	1	0	21	0	0	0	0	0	0	0	0	3	0	2	0	0	0	0	1	1	0
1077	tvet college	20	family home	1	0	1	0	1	0	22	0	0	0	0	0	0	0	0	14	0	0	0	0	34	0	0	0	0
1078	tvet college	26	family home	1	1	2	2	1	0	26	0	2	0	0	0	0	1	0	15	0	0	1	0	51	0	1	1	0
1079	tvet college	28	rented accommodation	1	0	2	1	7	1	23	0	6	6	0	0	0	1	0	21	1	0	0	0	17	0	2	1	0
1080	tvet college	21	rented accommodation	1	0	1	0	1	0	13	0	0	0	0	0	0	0	0	12	0	0	1	0	2	0	1	1	0
1081	tvet college	22	family home	1	1	1	0	1	0	18	1	2	0	0	1	1	0	1	21	1	3	0	0	7	0	2	1	1
1082	tvet college	28	family home	1	0	2	0	3	1	15	0	1	2	0	0	0	0	0	21	1	0	0	0	0	0	1	1	0
1083	tvet college	21	family home		0	1	4	3	1	29		2	3			0	1	0	15	0	0	3	1	0	0	0	0	0
1084	tvet college	21	family home	1	1	1	0	5	1	23	0	1	0	0	0	0	0	0	13	0	0		0	21	0	1	1	0
1085	tvet college	30	TVET campus hostel/room	1	1	2	3	1	0	28	0	2	5	0	0	0	1	0	12	0	0	0	0	0	0	1	1	0
1086	tvet college	26	family home	1	1	2	0	0	0	24	0	2	0	0	1	0	0	1	35	1	0	0	0	38	0	1	1	0
1087	tvet college		family home	0	0		0	0	0	18	0	1	0	0	0	0	0	0	12	0	0	2	1	22	0	0	0	0
1088	tvet college	30	rented accommodation	1	0	2	11	5	1	30	1	3	3	1	0	0	1	0	31	1	0	0	0	2	0	2	1	0
1089	tvet college	20	family home	1	0	1	0	1	0	24	0	1	0	0	0	0	0	0	28	1	0	1	0	45	0	0	0	0
1090	tvet college	26	TVET campus hostel/room	1	1	2	5	0	0	30	1	4	4	1	1	1	1	1	20	0	3	3	1	34	0	1	1	0
1091	tvet college		rented accommodation	1	0		0	1	0	17	0	0	1	0	0	0	0	0	15	0	0	0	0	26	0	1	1	0
1092	tvet college	27	family home	1	0	2	6		0	16	0	0	0	0	0	0	1	0	7	0	0	0	0	9	0	1	1	0
1093	tvet college	21	family home	1	1	1	0	0	0	18	1	2	1	1	0	0	0	0	14	0	4	0	0	23	0	1	1	1
1094	tvet college		TVET campus hostel/room	1	0		3	1	0	27	1	3	0	0	0	0	1	0	22	1	0	0	0	29	0	1	1	0
1095	tvet college	21	family home	1	0	1	1	0	0	17	0	0	0	0	0	0	1	0	14	0	0	1	1	28	0	1	1	0
1096	tvet college		family home	1	0		1	3	1	16	0	0	0	0	0	0	1	0	8	0	0	0	0	26	0	1	1	0
1097	tvet college	24	family home	1	1	1	0	0	0		0	0	0	0	0	0	0	0	26	1	0	0	0	57	0	1	1	0
1098	tvet college	23	family home	1	0	1	0	3	1	15	0	0	0	0	0	0	0	0	14	0	2	1	1	19	0	1	1	0
1099	tvet college	21	TVET campus hostel/room	1	0	1	4	3	1	32	1	3	0	0	0	1	1	1	16	0	0	3	1	43	0	2	1	0
1100	tvet college	23	TVET campus hostel/room	1	0	1	0	5	1	26	1	1	0	0	1	0	0	1	27	1	2	0	0	28	0	1	1	0
1101	tvet college	28	rented accommodation	1	1	2	1	5	1	22	0	2	2	1	1	0	1	1	18	0	2	1	1	39	0	2	1	0
1102	tvet college	23	family home		1	1	0	1	0	14		0	0			0	0	0	38	1	4	0	0	40	0	0	0	1
1103	tvet college	23	rented accommodation	0	1	1	0	1	0	38	0	1	2	0	0	1	0	1	16	0	5	1	1	19	0	2	1	1
1104	tvet college	23	TVET campus hostel/room	1	0	1	3	1	0	25	1	5	5	1	1	0	1	1	16	0	4	1	1	37	0	2	1	1
1105	tvet college	20	rented accommodation	1	1	1	0	1	0	21	1	2	0	0	0	0	0	0	24	1	0	0	0	34	0	2	1	0
1106	tvet college	21	TVET campus hostel/room	1	0	1	1	0	0	25	0	0	0	0	0	0	1	0	8	0	0	0	0	2	0	0	0	0
1107	tvet college		rented accommodation	1	0		0	0	0	17	0	0	0	0	0	0	0	0	6	0	3	1	1	4	0	1	1	1
1108	tvet college	27	rented accommodation	1	1	2	0	6	1	17	1	2	0	0	0	0	0	0	22	1	0	0	0	18	0	1	1	0
1109	tvet college	20	rented accommodation	1	0	1	1	2	1	28	0	1	8	0	1	0	1	1	28	1	3	2	1	38	0	2	1	1
1110	tvet college	24	rented accommodation	1	0	1	0	5	1	18	1	2	1	1	0	1	0	1	24	1	3	1	1	7	0	1	1	1
1111	tvet college	23	family home	1	0	1	0	0	0	25	1	2	0	0	1	0	0	1	29	1	0	1	1	29	0	1	1	0
1112	tvet college		family home		1		5	6	1			6	5			1	1	1	32	1	5	3	1	48	0	2	1	1
1113	tvet college	24	family home	1	0	1	0	1	0	21	1	1	0	0	0	0	0	0	17	0	4	0	0	22	0	2	1	1
1114	tvet college	21	rented accommodation	0	0	1	2	2	1	11	0	4	0	0	0	0	1	0	14	0	0	0	0	27	0	0	0	0
1115	tvet college	20	family home	1	0	1	1	0	0	19	0	0	0	0	0	0	1	0	15	0	3	0	0	14	0	1	1	1
1116	tvet college	21	family home	1	1	1	0	5	1	33	1	2	0	0	0	0	0	0	28	1	2	1	1	36	0	2	1	0
1117	tvet college	26	family home	1	1	2	0	2	1	21	0	1	0	0	0	0	0	0	41	1	0	1	0	17	0	0	0	0
1118	tvet college	29	family home	1	1	2	0	0	0	13	0	0	0	0	0	0	0	0	27	1	0	0	0	0	0	1	1	0
1119	tvet college	26	TVET campus hostel/room	1	1	2	5	3	1	28	1	4	5	0	0	0	1	0	31	1	5	3	1	25	0			1
1120	tvet college	20	rented accommodation	1	0	1	3	2	1	18	0	1	1	0	0	0	1	0	24	1	0	0	0	45	0	1	1	0
1121	tvet college	28	TVET campus hostel/room	1	0	2	0	1	0	24	0	1	0	0	0	0	0	0	23	1	0	0	0	8	0	1	1	0
1122	tvet college	26	TVET campus hostel/room	1	0	2	0	3	1	23	0	2	1	0	0	0	0	0	17	0	0	0	0	13	0	1	1	0
1123	tvet college	21	family home	0	0	1	6	5	1	25	0	0	0	0	0	0	1	0	18	0	0	0	0	57	0	1	1	0
1124	tvet college	25	family home	1	0	2	0	0	0	15	0	1	1	0	1	0	0	1	22	1	0	0	0	27	0	1	1	0
1125	tvet college	21	family home	1	0	1	0	1	0	20	0	0	0	0	0	0	0	0	18	0	0	0	0	1	0	1	1	0
1126	tvet college	20	rented accommodation	1	0	1	0	1	0	22	0	0	0	0	0	0	0	0	7	0	0	0	0	12	0	1	1	0
1127	tvet college	26	family home		1	2	1	0	0				0			0	1	0	13	0		0	0	26	0	2	1
1128	tvet college	27	rented accommodation	1	0	2	7	2	1	28	1	5	7	1	0	1	1	1	21	1	5	1	0	46	0	2	1	1
1129	tvet college	22	rented accommodation	1	0	1	1	0	0	18	1	5	2	0	0	0	1	0	33	1	3	0	0	38	0	1	1	1
1130	tvet college	23	TVET campus hostel/room		1	1	0	2	1	22		1	2			0	0	0	30	1	0	1	0	20	0	2	1	0
1131	tvet college	23	rented accommodation	1	0	1	1	2	0	19	0	4	3	0	0	0	1	0	21	1	3	0	0	22	0	1	1	1
1132	tvet college	22	rented accommodation	1	0	1	1	0	0	25	1	4	7	1	1	1	1	1	32	1	5	1	0	39	0	2	1	1
1133	tvet college	24	rented accommodation	1	0	1	0	2	1	22	1	7	8	1	1	0	0	1	9	0	3	0	0	12	0	2	1	1
1134	tvet college	24	family home	1	0	1	0	1	0	18	0	1	0	0	0	0	0	0	20	0	0	0	0	14	0	0	0	0
1135	tvet college	23	rented accommodation	1	1	1	2	6	1	28	1	2	1	0	1	0	1	1	27	1	0	0	0	24	0	2	1	0
1136	tvet college	18	family home	1	1	1	8	0	0	12	0	6	3	0	0	0	1	0	46	1	0	1	1	78	1	1	1	0
1137	tvet college	25	family home	1	1	2	3	4	1	17	1	3	0	0	0	0	1	0	35	1	2	0	0	35	0	2	1	0
1138	tvet college	22	TVET campus hostel/room	1	0	1	1	0	0	31	1	1	1	0	0	0	1	0			4	1	1	32	0	2	1	1
1139	tvet college	21	rented accommodation	1	0	1	3	1	0	22	0	0	0	0	0	0	1	0	23	1	5	0	0	14	0	2	1	1
1140	tvet college	20	rented accommodation	1	1	1	3	4	1	19	0	3	0	0	0	0	1	0	30	1	3	0	0	49	0	1	1	1
1141	tvet college	22	rented accommodation	1	0	1	0	2	1	24	0	0	0	0	0	0	0	0	14	0	3	1	0	34	0	1	1	1
1142	tvet college	21	rented accommodation	1	0	1	6	3	1	30	1	4	4	1	1	0	1	1	28	1	3	0	0	44	0	2	1	1
1143	tvet college	28	rented accommodation	1	0	2	0	2	1	14	0	0	0	0	0	0	0	0			0	0	0	13	0	1	1	0
1144	tvet college	21	family home	1	1	1	0	1	0	24	0	0	0	0	0	0	0	0	21	1	2	0	0	0	0	1	1	0
1145	tvet college	18	rented accommodation	1	0	1	3	0	0	23	0	8	10	0	0	0	1	0	24	1		1	0	49	0	2	1
1146	tvet college	20	family home	1	0	1	0	0	0	17	0	1	0	0	0	0	0	0	4	0	0	0	0	17	0	0	0	0
1147	tvet college	22	family home	1	0	1	0	1	0	21	0	1	0	0	0	0	0	0	8	0	0	0	0	20	0	1	1	0
1148	tvet college	20	family home	0	0	1	0	0	0	20	0	1	0	0	0	0	0	0	2	0	0	1	0	16	0	0	0	0
1149	tvet college	22	rented accommodation	1	0	1	0	5	1	15	1	1	0	0	0	0	0	0	34	1	0	0	0	57	0	2	1	0
1150	tvet college	20	family home	1	0	1	0	0	0	14	0	0	0	0	1	0	0	1	48	1	3	1	0	13	0	0	0	0
1151	tvet college	24	family home	1	0	1	0	3	0	13	0	0	0	0	0	0	0	0	6	0	0	1	0	20	0	0	0	0
1152	tvet college	23	family home	1	0	1	3	3	0	27	0	0	0	0	1	0	1	1	13	0	0	0	0	18	0	1	1	0
1153	tvet college	21	family home	1	0	1	1	2	1	23	1	1	1	0	0	0	1	0	34	1	2	1	1	78	1	2	1	0
1154	tvet college	22	family home	1	1	1	7	7	1	19	1	5	2	1	0	0	1	0	29	1	1	1	1	35	0	2	1
1155	tvet college	28	family home	1	0	2	0	1	0	19	0	3	1	0	0	0	0	0	7	0		0	0	15	0
1156	tvet college	22	family home	1	0	1	0	3	1	22	0	0	0	0	0	0	0	0	25	1	0	0	0	56	0	1	1	0
1157	tvet college	23	TVET campus hostel/room	1	1	1	15	3	1	27	1	1	0	0	0	0	1	0	24	1	3	0	0	55	0	1	1	0
1158	tvet college	20	rented accommodation	1	1	1	3	3	1	28	0	0	0	0	0	0	1	0	10	0	4	0	0	23	0	1	1	1
1159	tvet college	21	family home	1	1	1	0	1	0	15	1	1	1	1	0	0	0	0	8	0	0	0	0	14	0	1	1	0
1160	tvet college		rented accommodation	1	0		6	3	0	19	0	1	1	0	0	0	1	0	16	0	2	0	0	8	0	1	1	0
1161	tvet college			1	0		0	1	0	22	0	2	1	0	0	0	0	0	21	1	1	1	0	34	0	1	1
1162	tvet college			1	0		1	0	0	27	0	1	1	0	0	0	1	0	14	0	0	0	0	14	0	0	0	0
1163	tvet college	20	family home	1	0	1	14	6	1	27	1	7	0	0	0	0	1	0			3	0	0	47	0	1	1	1
1164	tvet college	18	family home	1	0	1	4	0	0	17	0	0	0	0	0	0	1	0	16	0	3	1	1	30	0	1	1	0
1165	tvet college	24	family home	1	0	1	0	0	0	24	1	3	5	0	0	0	0	0	7	0	0	0	0	1	0	1	1	0
1166	tvet college	20	rented accommodation	1	0	1	0	1	0	21	0	0	0	0	0	0	0	0	12	0	4	1	1	16	0	1	1	1
1167	tvet college	22	rented accommodation	1	0	1	4	3	1	17	1	6	4	1	1	0	1	1	32	1	3	0	0	44	0	1	1	1
1168	tvet college	19	rented accommodation	1	0	1	1	5	1	34	0	3	0	0	0	0	1	0	24	1	0	0	0	47	0	2	1	0
1169	tvet college	26	rented accommodation	1	0	2	0	3	1	19	1	1	0	0	0	0	0	0	12	0	0	0	0	26	0	1	1	0
1170	tvet college	20	rented accommodation	1	1	1	0	4	1	22	0	0	1	1	0	0	0	0	24	1	3	0	0	27	0	1	1	0
1171	tvet college	20	family home	1	1	1	1	1	0	21	0	1	0	0	0	0	1	0	23	1	4	2	1	33	0	1	1	1
1172	tvet college	22	rented accommodation	1	0	1	0	0	0	23	0	0	0	0	0	0	0	0	18	0	0	0	0	5	0	1	1	0
1173	tvet college	22	rented accommodation	1	0	1	0	0	0	20	0	0	0	0	0	0	0	0	14	0	0	0	0	57	0	1	1	0
1174	tvet college	22	family home	1	0	1	2	0	0	17	0	3	2	0	0	0	1	0	6	0	0	0	0	11	0	1	1	0
1175	tvet college	20	rented accommodation	1		1	0	3	1	20	0	0	0	0	0	0	0	0	3	0	5	0	0	10	0	0	0	1
1176	tvet college	20	rented accommodation	1	0	1	3	1	0	30	1	2	0	0	0	0	1	0	24	1	5	1	0	15	0	2	1	1
1177	tvet college	24	rented accommodation	1	0	1	1	4	1	20	0	0	0	0	0	0	1	0	20	0	0	0	0	15	0	1	1	0
1178	tvet college	25	rented accommodation	1	1	2	1	4	1	31	1	2	0	0	0	0	1	0	16	0	0	0	0	24	0	1	1	0
1179	tvet college	29	rented accommodation	1	0	2	0	2	1	23	0	0	0	0	0	0	0	0	7	0	0	0	0	16	0	1	1	0
1180	tvet college	30	rented accommodation	1	0	2	2	0	0	28	0	0	0	0	0	0	1	0	6	0	0	1	0	0	0	1	1	0
1181	tvet college	23	rented accommodation	1	0	1	2	2	1	30	1	3	2	0	0	0	1	0	9	0	5	0	0	8	0	2	1	1
1182	tvet college	21	rented accommodation	1	0	1	12	2	1	22	1	8	10	1	1	0	1	1			5	0	0	22	0	1	1	1
1183	tvet college	23	rented accommodation	1	0	1	0	0	0	21	0	0	1	0	0	0	0	0	15	0	0	0	0	19	0	1	1	0
1184	tvet college	25	rented accommodation	1	1	2	0	1	0	29	1	3	1	1	1	0	0	1	10	0	0	2	1		0	0	0	0
1185	tvet college	23	TVET campus hostel/room	1	0	1	1	2	1	21	0	0	0	0	0	0	1	0			0	0	0	37	0	1	1	0
1186	tvet college	22	family home	1	0	1	0	3	1	23	0	2	2	0	0	0	0	0	16	0	2	0	0	0	0	1	1	0
1187	tvet college	24	family home	1	0	1	0	0	0	27	0	1	0	0	0	0	0	0	28	1	4	3	1	41	0	2	1	1
1188	tvet college	28	family home		1	2	3	1	0	25		3	4			1	1	1	24	1	5	2	1	39	0	2	1	1
1189	tvet college	21	rented accommodation	1	0	1	0	0	0	16	0	0	0	0	0	0	0	0	33	1	0	2	1	63	1	1	1	0
1190	tvet college	25	rented accommodation	1	0	2	0	0	0	24	0	0	0	0	0	0	0	0	12	0	0	0	0	0	0	0	0	0
1191	tvet college	24	rented accommodation	1	0	1	0	2	1	24	0	0	0	0	0	0	0	0	11	0	0	0	0	1	0	1	1	0
1192	tvet college	21	rented accommodation	1	0	1	0	0	0	23	1	2	1	0	0	0	0	0	17	0	0	0	0	12	0	1	1	0
1193	tvet college	20	rented accommodation	1	1	1	0	4	1	20	0	1	0	0	0	0	0	0	24	1	0	0	0	20	0	2	1	0
1194	tvet college	26	TVET campus hostel/room	1	0	2	1	0	0	27	0	1	1	1	1	0	1	1	20	0	0	0	0	0	0	1	1	0
1195	tvet college	22	rented accommodation	1	1	1	0	4	1	18	0	0	1	1	0	0	0	0	26	1	3	1	0	17	0	0	0	1
1196	tvet college	21	rented accommodation	1	0	1	0	2	1	17	0	0	1	1	0	0	0	0	15	0	0	3	1	37	0	0	0	0
1197	tvet college	21	rented accommodation	1	0	1	3	3	1	27	1	7	2	1	0	0	1	0	7	0	2	1	1	18	0	1	1	0
1198	tvet college	24	rented accommodation	1	0	1	5	1	0	23	0	0	0	0	0	0	1	0	25	1	0	2	0	24	0	0	0	0
1199	tvet college	21	rented accommodation	1	0	1	6	3	1	16	1	1	0	0	0	0	1	0	8	0	3	1	1	8	0	1	1	1
1200	tvet college	26	rented accommodation	1	0	2	0	3	0	20	1	2	0	0	0	0	0	0	17	0	3	1	0	43	0	2	1	1
1201	tvet college	21	rented accommodation	1	0	1	0	0	0	21	0	0	0	0	0	0	0	0	11	0	0	0	0	7	0	0	0	0
1202	tvet college	22	family home		1	1	10	5	1	30		3	4			1	1	1	30	1	5	2	0	39	0	2	1	1
1203	tvet college	24	rented accommodation	1	0	1	4	4	1	36	1	7	7	1	1	1	1	1	15	0	4	2	0	39	0	2	1	1
1204	tvet college	26	rented accommodation		0	2	4	5	1	21		2	0			0	1	0	26	1	0	2	0	25	0	1	1	0
1205	tvet college	23	family home	1	1	1	1	3	0	26	1	1	0	0	0	0	1	0	28	1	0	1	0	36	0	2	1	0
1206	tvet college	20	family home	1	1	1	0	0	0	29	1	7	3	1	1	0	0	1	32	1	4	1	0	59	0	2	1	1
1207	tvet college	24	family home		1	1	2	3	0	29		1	0			0	1	0	17	0	0	1	0	12	0	2	1	0
1208	tvet college	24	rented accommodation	1	1	1	0	2	1	28	0	2	0	0	0	0	0	0	20	0	0	2	1	26	0	0	0	0
1209	tvet college	21	family home		1	1	0	0	0	41		4	2			1	0	1	22	1	0	2	0	19	0	2	1	0
1210	tvet college	21	family home	1	1	1	7	6	1	13	1	4	0	0	1	1	1	1	12	0	0	1	0	58	0	1	1	0
1211	tvet college	23	family home	1	0	1	0	3	1	15	1	2	2	0	0	0	0	0	26	1	0	0	0	0	0	1	1	0
1212	tvet college	27	rented accommodation	1	1	2	1	7	1	18	1	1	1	0	0	0	1	0	27	1	2	0	0	55	0	2	1
1213	tvet college	24	rented accommodation	1	0	1	1	4	1	24	0	0	1	0	0	0	1	0	3	0	2	0	0		0	1	1	0
1214	tvet college	23	rented accommodation		1	1	1	1	0	33		1	2			0	1	0	25	1	0	2	0	33	0	1	1	0
1215	tvet college	22	family home		1	1	0	1	0	17		0	0			0	0	0	5	0	0	0	0	3	0			0
1216	tvet college	22	family home	1	0	1	0	6	1	19	0	1	0	0	0	0	0	0	16	0	0	1	1	30	0	1	1	0
1217	tvet college	23	family home	1	1	1	0	0	0	18	1	4	1	0	0	1	0	1	34	1	0	0	0	36	0	2	1	0
1218	tvet college	21	family home	1	1	1	1	5	1	28	1	5	3	1	1	0	1	1	17	0	0	1	1	22	0	2	1	0
1219	tvet college	22	family home	1	1	1	0	3	1	24	0	0	0	0	0	0	0	0	18	0	0	0	0	7	0	1	1	0
1220	tvet college	20	TVET campus hostel/room	1	0	1	0	3	1	16	0	1	0	0	0	0	0	0	18	0	0	3	1	0	0	1	1	0
1221	tvet college	19	TVET campus hostel/room	1	0	1	0	1	0	25	1	1	0	0	0	0	0	0	19	0	3	0	0	34	0	0	0	0
1222	tvet college	24	rented accommodation	1	1	1	0	5	1	21	1	1	0	0	1	0	0	1	19	0	2	0	0	23	0	2	1	0
1223	tvet college	23	family home	1	1	1	0	0	0	22	0	0	1	1	1	0	0	1	4	0	2	0	0	14	0	1	1	0
1224	tvet college	22	rented accommodation		0	1		2	1	27		2	1			0	1	0	28	1	0	0	0	40	0	0	0	0
1225	tvet college	19	family home	1	0	1	1	9	1	24	0	0	0	0	0	0	1	0	20	0	0	0	0	8	0	2	1	0
1226	tvet college	18	family home		0	1	5	0	0	27		5	1			0	1	0	21	1	2	0	0	36	0	1	1	0
1227	tvet college	23	family home	1	0	1	0	7	1	15	0	0	0	0	0	0	0	0	23	1	2	0	0	28	0	1	1	0
1228	tvet college	20	rented accommodation	1	0	1	2	1	0	28	0	4	1	0	0	0	1	0	26	1	2	0	0	13	0	1	1	0
1229	tvet college	23	rented accommodation	1	0	1	0	1	0	20	0	0	0	0	0	0	0	0	37	1	0				0	1	1	0
1230	tvet college	25	rented accommodation	1	0	2	3	1	0	24	0	0	0	0	0	0	1	0	18	0	3	1	0	36	0	2	1	0
1231	tvet college	21	rented accommodation	1	1	1	3	3	1	27	0	1	0	0	0	0	1	0	30	1	0	0	0	27	0	1	1	0
1232	tvet college		rented accommodation	1	0		0	0	0	20	0	0	0	0	0	0	0	0	0	0	0	0	0	0	0	1	1	0
1233	tvet college	22	rented accommodation	0	0	1	0	1	0	26	0	3	0	0	0	0	0	0	22	1	0	0	0	21	0	0	0	0
1234	tvet college	27	rented accommodation	0	1	2	0	1	0	16	1	1	0	0	0	0	0	0	19	0	3	0	0	7	0	2	1	1
1235	tvet college	21	family home	1	0	1	1	2	1	24	0	0	1	0	0	0	1	0	15	0	2	0	0	23	0	1	1
1236	tvet college	19	rented accommodation	1	0	1	1	5	1	20	1	2	0	0	0	0	1	0	14	0	0	0	0	13	0	0	0	0
1237	tvet college	24	family home		1	1	1	0	0	22	1	1	2	0	0	0	1	0	6	0	3	1	1	27	0	0	0	1
1238	tvet college	27	family home	1	0	2	0	0	0	21	1	3	1	1	0	0	0	0	12	0	0	2	0	33	0	1	1	0
1239	tvet college	23	family home	1	1	1	0	0	0	22	0	0	0	0	0	0	0	0	10	0	0	1	1	0	0	1	1	0
1240	tvet college	18	family home	1	1	1	0	2	0	23	1	2	2	0	0	0	0	0	16	0	0	2	0	23	0	2	1	0
1241	tvet college	22	family home	1	0	1	0	0	0	23	0	1	0	0	0	0	0	0	10	0	3	2	1	4	0	1	1	1
1242	tvet college	25	family home	1	0	2	0	1	0	25	1	2	3	0	0	0	0	0	0	0	3	1	1	2	0	1	1	1
1243	tvet college	21	family home	1	1	1	0	0	0	23	0	2	0	0	0	0	0	0	25	1	2	4	1	60	1	0	0	0
1244	tvet college	20	family home	1	0	1	0	1	0	20	0	0	0	0	0	0	0	0	19	0	5	1	0	18	0	1	1	1
1245	tvet college	22	family home	1	1	1	0	0	0	17	1	3	1	1	0	0	0	0	19	0	3	0	0	43	0	2	1	1
1246	tvet college	20	rented accommodation	1	0	1	0	0	0	15	1	6	10	1	0	0	0	0	34	1	4	2	1	68	1	1	1	1
1247	tvet college	23	family home	1	0	1	0	0	0	22	0	1	0	0	1	0	0	1	24	1	3	0	0	12	0	1	1	0
1248	tvet college	26	family home	1	1	2	0	1	0	19	0	0	0	0	0	0	0	0	37	1	0	0	0	3	0	0	0	0
1249	tvet college	18	family home	1	1	1	2	3	1	29	0	0	4	1	0	0	1	0	41	1	5	1	0	35	0	1	1	1
1250	tvet college	21	family home	1	0	1	0	2	0	24	1	2	5	1	0	1	0	1	29	1	3	1	1	36	0	1	1	1
1251	tvet college	22	family home		1	1	2	2	1	23		2	0			0	1	0	15	0	2	0	0	6	0	1	1	0
1252	tvet college	25	rented accommodation	1	0	2	0	1	0	13	1	2	3	1	0	0	0	0	20	0	3	1	1	33	0	2	1	0
1253	tvet college	21	TVET campus hostel/room	1	0	1	0	7	1	26	0	2	0	0	0	0	0	0	16	0	2		0	33	0	2	1	0
1254	tvet college	18	family home	1	1	1	2	0	0	15	0	0	0	0	0	0	1	0	8	0	3	1	0	22	0	1	1	1
1255	tvet college	22	rented accommodation	1	0	1	1	0	0	15	0	2	1	1	0	0	1	0	39	1	4	0	0	42	0	2	1	1
1256	tvet college	21	family home	1	0	1	0	3	1	23	1	1	2	1	1	0	0	1	11	0	0	0	0	23	0	1	1	0
1257	tvet college	24	family home	1	1	1	5	0	0	28	0	2	0	0	0	1	1	1	45	1	3	0	0	59	0	2	1	1
1258	tvet college	21	family home	1	0	1	0	1	0	26	0	0	1	1	0	0	0	0	13	0	0	1	0	9	0	1	1	0
1259	tvet college	25	family home	1	0	2	0	2	1	24	0	3	3	0	0	0	0	0	7	0	2	1	0	13	0	1	1	0
1260	tvet college	22	family home	1	1	1	2	2	0	31	0	3	5	1	1	0	1	1	25	1	5	1	0	49	0	1	1	1
1261	tvet college	23	family home	1	0	1	5	3	1	22	0	7	2	0	0	0	1	0	15	0	3	0	0	41	0	2	1	1
1262	tvet college	22	family home	1	0	1	1	3	1	33	1	5	7	1	1	1	1	1	26	1	2	0	0	35	0	2	1
1263	tvet college	23	family home	1	0	1	1	0	0	19	0	4	6	0	0	0	1	0	14	0	2	0	0	21	0	1	1	0
1264	tvet college	22	rented accommodation	1	1	1	15	2	1	24	0	6	0	0	0	0	1	0	53	1	2	0	0	33	0	1	1	0
1265	tvet college	24	family home	1	1	1	1	7	1	29	1	6	7	1	1	0	1	1	30	1	4	1	1	40	0	1	1	1
1266	tvet college	19	TVET campus hostel/room	1	1	1	0	1	0	22	1	4	4	1	0	0	0	0	31	1	0	0	0	2	0	2	1	0
1267	tvet college	26	family home	1	0	2	0	0	0	39	1	6	6	1	1	0	0	1	12	0	3	1	0	8	0	1	1	1
1268	tvet college	25	rented accommodation		0	2	4	2	0	25		1	4			1	1	1	25	1	3	0	0	28	0	2	1	1
1269	tvet college	20	family home	1	0	1	0	1	0	16	0	0	0	0	0	0	0	0	11	0	2	2	1	33	0	1	1	0
1270	tvet college	21	family home		1	1	18	8	1	24		8	10			0	1	0	42	1	3	2	1	54	0	1	1	1
1271	tvet college	26	family home	1	0	2	0	0	0	16	0	0	0	0	0	0	0	0	17	0	0	2	1	3	0	1	1	0
1272	tvet college	21	family home	0	1	1	0	0	0	18	0	0	0	0	0	0	0	0	39	1	3	0	0	57	0	2	1	1
1273	tvet college	24	family home	1	1	1	0	0	0	24	1	2	0	0	0	0	0	0	46	1	2	0	0	2	0	2	1	0
1274	tvet college	21	rented accommodation		1	1	0	4	1	26		0	1			0	0	0	40	1	5	2	0	52	0	0	0	1
1275	tvet college	21	family home	1	0	1	0	0	0	20	0	2	2	0	0	0	0	0	12	0	3	1	0	13	0	1	1	1
1276	tvet college	26	family home	1	0	2	6	0	0	11	1	6	10	1	1	0	1	1	4	0	2	0	0	1	0	1	1	0
1277	tvet college	23	family home		0	1	0	0	0	27		4	4			0	0	0	15	0	0	1	1	15	0	1	1	0
1278	tvet college	21	family home	1	0	1	0	1	0	19	0	0	1	1	0	0	0	0	20	0	0	0	0	12	0	1	1	0
1279	tvet college	23	rented accommodation	1	0	1	5	2	0	12	0	0	0	0	0	0	1	0	8	0	2	0	0	30	0	1	1	0
1280	tvet college	22	family home	1	1	1	5	0	0	28	1	1	1	1	1	1	1	1	37	1	3	1	0	71	1	2	1	1
1281	tvet college	21	family home	1	0	1	0	5	1	23	0	0	0	0	0	0	0	0	32	1	2	1	1	27	0	2	1	0
1282	tvet college	22	family home	1	0	1	0	3	0	24	0	0	0	0	0	0	0	0	6	0	0	0	0	4	0	1	1	0
1283	tvet college	20	family home	1	0	1	0	6	1	20	1	4	0	0	0	0	0	0	19	0	0	0	0	8	0	0	0	0
1284	tvet college	20	family home	1	0	1	0	3	1	26	0	0	0	0	0	0	0	0	10	0	0	0	0	3	0	0	0	0
1285	tvet college	21	family home	1	0	1	1	0	0	24	0	2	1	0	0	0	1	0	7	0	0	0	0	33	0	0	0	0
1286	tvet college		TVET campus hostel/room	1	0		1	5	1	19	1	3	3	0	0	0	1	0	21	1	3	0	0	0	0	2	1	1
1287	tvet college	26	family home	1	0	2	0	1	0	27	0	0	4	1	1	0	0	1	12	0	0	0	0	12	0	1	1	0
1288	tvet college	23	family home	1	0	1	1	2	1	16	0	7	8	0	1	0	1	1	35	1	0	1	0	34	0	2	1	0
1289	tvet college	22	family home	1		1	0	0	0	22	0	0	0	0	0	0	0	0	11	0	0	0	0	9	0	1	1	0
1290	tvet college	20	family home	1	0	1	0	1	0	28	0	0	1	1	1	0	0	1	12	0	3	0	0	0	0	1	1	1
1291	tvet college	25	rented accommodation	1	1	2	16	6	1	23	1	5	6	0	0	0	1	0	15	0	3	1	1	13	0			1
1292	tvet college	21	TVET campus hostel/room	1	0	1	1	0	0	18	0	1	0	0	0	0	1	0	23	1	3	0	0	43	0	1	1	0
1293	tvet college	24	family home	1	0	1	14	6	1	40	1	8	10	1	1	0	1	1	47	1	3	2	1	85	1	2	1	1
